# Supplementary material for: Effect of observer’s cultural background and masking condition of target face on facial expression recognition for machine-learning dataset
Source: PLoS One. 2024 Oct 30;19(10):e0313029. doi: 10.1371/journal.pone.0313029 (PMC11524507; doi:10.1371/journal.pone.0313029)
Supplement: S1 Dataset — (ZIP) [file pone.0313029.s001.zip]

Archive with 7 entries (5 files):
- Experiment Data/EastAsian/
- Experiment Data/EastAsian/emorec_exp_results.csv
- Experiment Data/exp01.csv
- Experiment Data/Western/
- Experiment Data/Western/fer_fn_pair.csv
- Experiment Data/Western/label.csv
- Experiment Data/README.pdf
