# Supplementary material for: Effect of observer’s cultural background and masking condition of target face on facial expression recognition for machine-learning dataset
Source: PLoS One. 2024 Oct 30;19(10):e0313029. doi: 10.1371/journal.pone.0313029 (PMC11524507; doi:10.1371/journal.pone.0313029)
Supplement: S1 Dataset — (ZIP) [file pone.0313029.s001.zip › Experiment Data/EastAsian/emorec_exp_results.csv]

A	happy	2	fear	1	surprise	3	surprise	3	neutral	2	angry	3	disgust	2	angry	1	disgust	1	angry	2	disgust	1	neutral	2	neutral	3	fear	1	neutral	1	neutral	2	happy	2	sad	2	happy	3	sad	1	neutral	2	sad	1	surprise	1	angry	2	neutral
B	disgust	3	fear	2	surprise	3	surprise	3	neutral	3	happy	3	sad	2	angry	2	angry	2	angry	3	disgust	2	sad	1	angry	2	angry	3	neutral	3	neutral	3	happy	3	sad	2	happy	3	fear	2	neutral	3	angry	3	surprise	3	neutral	2	disgust
C	neutral	2	disgust	2	surprise	3	surprise	3	neutral	3	angry	3	disgust	3	angry	3	sad	2	angry	3	disgust	3	neutral	2	neutral	2	surprise	3	neutral	3	neutral	3	happy	3	sad	3	happy	3	disgust	1	neutral	3	surprise	3	surprise	3	neutral	3	neutral
D	neutral	2	disgust	2	surprise	3	surprise	3	angry	3	angry	3	fear	3	angry	3	disgust	2	disgust	2	fear	2	neutral	3	neutral	3	surprise	3	neutral	3	surprise	1	happy	3	fear	3	happy	3	happy	1	neutral	3	angry	3	surprise	3	neutral	3	neutral
E	disgust	0	fear	2	surprise	3	surprise	3	happy	2	angry	3	disgust	3	angry	3	disgust	0	happy	0	fear	3	neutral	3	sad	1	happy	2	happy	2	neutral	3	happy	3	sad	0	happy	3	sad	1	neutral	3	fear	2	surprise	3	neutral	3	neutral
F	disgust	2	fear	3	surprise	3	surprise	3	angry	3	angry	2	disgust	2	happy	2	sad	2	angry	2	fear	2	happy	1	angry	1	fear	2	neutral	3	neutral	3	happy	3	sad	3	happy	2	fear	2	neutral	2	fear	2	surprise	3	neutral	3	angry
G	sad	2	sad	3	surprise	3	surprise	3	angry	2	angry	2	neutral	2	fear	2	disgust	2	angry	3	disgust	2	neutral	3	neutral	3	surprise	2	neutral	3	neutral	3	happy	2	disgust	2	happy	2	sad	2	neutral	3	surprise	2	surprise	2	neutral	3	neutral
H	disgust	1	disgust	3	surprise	3	surprise	3	surprise	1	angry	2	disgust	2	surprise	3	disgust	2	angry	2	disgust	3	neutral	1	neutral	2	surprise	3	happy	1	surprise	1	happy	3	fear	1	happy	3	disgust	2	neutral	1	fear	2	surprise	3	neutral	2	neutral
I	fear	2	angry	1	surprise	0	surprise	0	disgust	1	angry	0	disgust	0	surprise	0	fear	1	angry	2	disgust	2	disgust	1	neutral	1	surprise	0	happy	0	neutral	1	happy	0	sad	0	happy	0	fear	0	neutral	1	surprise	0	surprise	0	neutral	0	neutral
J	neutral	2	fear	2	surprise	2	surprise	3	happy	2	angry	3	disgust	2	angry	3	disgust	2	angry	2	angry	3	fear	1	fear	1	fear	2	happy	2	neutral	3	happy	3	sad	3	happy	3	fear	2	neutral	2	surprise	2	surprise	2	neutral	1	disgust
K	neutral	2	disgust	3	surprise	2	surprise	3	neutral	2	happy	2	sad	2	surprise	2	neutral	2	angry	2	angry	2	disgust	2	disgust	2	surprise	3	neutral	3	neutral	3	happy	2	neutral	2	happy	3	disgust	2	happy	2	surprise	3	surprise	2	neutral	2	neutral
L	neutral	2	sad	3	surprise	3	fear	3	disgust	2	angry	2	disgust	1	fear	3	disgust	2	angry	2	disgust	1	neutral	3	neutral	1	fear	3	neutral	3	neutral	3	happy	2	sad	3	happy	3	disgust	1	neutral	3	surprise	3	surprise	2	neutral	3	neutral
M	disgust	2	disgust	2	surprise	3	surprise	3	angry	2	angry	2	disgust	3	fear	2	disgust	2	angry	0	disgust	2	sad	0	neutral	2	fear	2	neutral	2	neutral	2	happy	2	sad	2	happy	3	disgust	1	neutral	2	surprise	2	surprise	3	angry	1	disgust
N	sad	2	sad	3	surprise	3	surprise	3	angry	2	surprise	3	fear	2	surprise	3	sad	2	angry	2	disgust	3	happy	1	disgust	2	surprise	3	neutral	3	neutral	3	happy	1	sad	2	happy	2	disgust	2	neutral	3	fear	3	fear	2	neutral	3	neutral
O	neutral	2	fear	1	surprise	2	surprise	2	neutral	3	angry	2	fear	1	angry	2	disgust	2	angry	2	angry	1	sad	1	disgust	1	sad	1	happy	1	neutral	2	happy	2	disgust	1	happy	2	disgust	2	neutral	2	surprise	1	surprise	2	neutral	2	neutral
P	neutral	1	sad	2	surprise	2	surprise	3	neutral	1	angry	3	fear	2	angry	3	disgust	3	angry	3	disgust	2	neutral	1	neutral	1	surprise	3	happy	2	neutral	1	happy	3	disgust	1	happy	3	angry	1	neutral	1	fear	2	surprise	2	happy	1	sad
Q	sad	3	fear	1	angry	2	surprise	2	neutral	3	angry	3	sad	3	surprise	2	neutral	3	angry	3	disgust	1	neutral	0	sad	0	fear	3	happy	3	neutral	3	happy	3	sad	3	happy	3	sad	3	neutral	3	fear	3	surprise	3	neutral	3	neutral
[truncated: 343 more columns]
