# Supplementary material for: Effect of observer’s cultural background and masking condition of target face on facial expression recognition for machine-learning dataset
Source: PLoS One. 2024 Oct 30;19(10):e0313029. doi: 10.1371/journal.pone.0313029 (PMC11524507; doi:10.1371/journal.pone.0313029)
Supplement: S1 Dataset — (ZIP) [file pone.0313029.s001.zip › Experiment Data/exp01.csv]

1	73	mask_000589	sn_000001	rn_000073	angry
2	9	mask_000598	sn_000002	rn_000009	angry
3	11	mask_001112	sn_000003	rn_000011	angry
4	8	mask_001187	sn_000004	rn_000008	angry
5	20	mask_001304	sn_000005	rn_000020	angry
6	71	mask_001448	sn_000006	rn_000071	angry
7	75	mask_001996	sn_000007	rn_000075	angry
8	26	mask_002131	sn_000008	rn_000026	angry
9	39	mask_002132	sn_000009	rn_000039	angry
10	13	mask_002715	sn_000010	rn_000013	angry
11	58	mask_002744	sn_000011	rn_000058	angry
12	53	mask_002801	sn_000012	rn_000053	angry
13	77	mask_002951	sn_000013	rn_000077	angry
14	6	mask_003038	sn_000014	rn_000006	angry
15	42	mask_000030	sn_000015	rn_000042	disgust
16	97	mask_000439	sn_000016	rn_000097	disgust
17	90	mask_000533	sn_000017	rn_000090	disgust
18	34	mask_000940	sn_000018	rn_000034	disgust
19	93	mask_001186	sn_000019	rn_000093	disgust
20	56	mask_001347	sn_000020	rn_000056	disgust
21	64	mask_001470	sn_000021	rn_000064	disgust
22	69	mask_001933	sn_000022	rn_000069	disgust
23	85	mask_002311	sn_000023	rn_000085	disgust
24	57	mask_002693	sn_000024	rn_000057	disgust
25	10	mask_002717	sn_000025	rn_000010	disgust
26	31	mask_002866	sn_000026	rn_000031	disgust
27	62	mask_002928	sn_000027	rn_000062	disgust
28	72	mask_003061	sn_000028	rn_000072	disgust
29	81	mask_000243	sn_000029	rn_000081	fear
30	61	mask_000428	sn_000030	rn_000061	fear
31	80	mask_001198	sn_000031	rn_000080	fear
32	66	mask_001291	sn_000032	rn_000066	fear
33	63	mask_001465	sn_000033	rn_000063	fear
34	74	mask_001685	sn_000034	rn_000074	fear
35	22	mask_001728	sn_000035	rn_000022	fear
36	82	mask_001922	sn_000036	rn_000082	fear
37	78	mask_002092	sn_000037	rn_000078	fear
38	46	mask_002242	sn_000038	rn_000046	fear
39	91	mask_002246	sn_000039	rn_000091	fear
40	52	mask_002249	sn_000040	rn_000052	fear
41	92	mask_002558	sn_000041	rn_000092	fear
42	96	mask_002959	sn_000042	rn_000096	fear
43	43	mask_000013	sn_000043	rn_000043	happy
44	38	mask_000294	sn_000044	rn_000038	happy
45	83	mask_000995	sn_000045	rn_000083	happy
46	49	mask_001048	sn_000046	rn_000049	happy
47	17	mask_001204	sn_000047	rn_000017	happy
48	54	mask_001466	sn_000048	rn_000054	happy
49	50	mask_001721	sn_000049	rn_000050	happy
50	5	mask_001843	sn_000050	rn_000005	happy
51	36	mask_001944	sn_000051	rn_000036	happy
52	48	mask_002031	sn_000052	rn_000048	happy
53	19	mask_002142	sn_000053	rn_000019	happy
54	15	mask_002473	sn_000054	rn_000015	happy
55	1	mask_002625	sn_000055	rn_000001	happy
56	44	mask_002888	sn_000056	rn_000044	happy
57	30	mask_000400	sn_000057	rn_000030	sad
58	45	mask_000442	sn_000058	rn_000045	sad
59	94	mask_000447	sn_000059	rn_000094	sad
60	7	mask_000829	sn_000060	rn_000007	sad
61	29	mask_001467	sn_000061	rn_000029	sad
62	60	mask_001545	sn_000062	rn_000060	sad
63	18	mask_001839	sn_000063	rn_000018	sad
64	55	mask_001953	sn_000064	rn_000055	sad
65	89	mask_002268	sn_000065	rn_000089	sad
66	2	mask_002312	sn_000066	rn_000002	sad
67	67	mask_002913	sn_000067	rn_000067	sad
68	51	mask_003020	sn_000068	rn_000051	sad
69	88	mask_003060	sn_000069	rn_000088	sad
70	32	mask_003112	sn_000070	rn_000032	sad
71	87	mask_000370	sn_000071	rn_000087	surprise
72	23	mask_000444	sn_000072	rn_000023	surprise
73	14	mask_000642	sn_000073	rn_000014	surprise
74	27	mask_000672	sn_000074	rn_000027	surprise
75	47	mask_000802	sn_000075	rn_000047	surprise
76	4	mask_000859	sn_000076	rn_000004	surprise
77	95	mask_001316	sn_000077	rn_000095	surprise
78	12	mask_001571	sn_000078	rn_000012	surprise
79	33	mask_001924	sn_000079	rn_000033	surprise
80	68	mask_002158	sn_000080	rn_000068	surprise
81	59	mask_002821	sn_000081	rn_000059	surprise
82	40	mask_002940	sn_000082	rn_000040	surprise
83	16	mask_003046	sn_000083	rn_000016	surprise
84	3	mask_003085	sn_000084	rn_000003	surprise
85	37	mask_000158	sn_000085	rn_000037	neutral
86	65	mask_000421	sn_000086	rn_000065	neutral
87	24	mask_000423	sn_000087	rn_000024	neutral
88	79	mask_000452	sn_000088	rn_000079	neutral
89	21	mask_000472	sn_000089	rn_000021	neutral
90	70	mask_000494	sn_000090	rn_000070	neutral
91	28	mask_000915	sn_000091	rn_000028	neutral
92	76	mask_000984	sn_000092	rn_000076	neutral
93	84	mask_001105	sn_000093	rn_000084	neutral
94	98	mask_001243	sn_000094	rn_000098	neutral
95	25	mask_001826	sn_000095	rn_000025	neutral
96	41	mask_002284	sn_000096	rn_000041	neutral
97	35	mask_002340	sn_000097	rn_000035	neutral
98	86	mask_002541	sn_000098	rn_000086	neutral
99	171	orig_000589	sn_000099	rn_000171	angry
100	107	orig_000598	sn_000100	rn_000107	angry
101	109	orig_001112	sn_000101	rn_000109	angry
102	106	orig_001187	sn_000102	rn_000106	angry
103	118	orig_001304	sn_000103	rn_000118	angry
104	169	orig_001448	sn_000104	rn_000169	angry
105	173	orig_001996	sn_000105	rn_000173	angry
106	124	orig_002131	sn_000106	rn_000124	angry
107	137	orig_002132	sn_000107	rn_000137	angry
108	111	orig_002715	sn_000108	rn_000111	angry
109	156	orig_002744	sn_000109	rn_000156	angry
110	151	orig_002801	sn_000110	rn_000151	angry
111	175	orig_002951	sn_000111	rn_000175	angry
112	104	orig_003038	sn_000112	rn_000104	angry
113	140	orig_000030	sn_000113	rn_000140	disgust
114	195	orig_000439	sn_000114	rn_000195	disgust
115	188	orig_000533	sn_000115	rn_000188	disgust
116	132	orig_000940	sn_000116	rn_000132	disgust
117	191	orig_001186	sn_000117	rn_000191	disgust
118	154	orig_001347	sn_000118	rn_000154	disgust
119	162	orig_001470	sn_000119	rn_000162	disgust
120	167	orig_001933	sn_000120	rn_000167	disgust
121	183	orig_002311	sn_000121	rn_000183	disgust
122	155	orig_002693	sn_000122	rn_000155	disgust
123	108	orig_002717	sn_000123	rn_000108	disgust
124	129	orig_002866	sn_000124	rn_000129	disgust
125	160	orig_002928	sn_000125	rn_000160	disgust
126	170	orig_003061	sn_000126	rn_000170	disgust
127	179	orig_000243	sn_000127	rn_000179	fear
128	159	orig_000428	sn_000128	rn_000159	fear
129	178	orig_001198	sn_000129	rn_000178	fear
130	164	orig_001291	sn_000130	rn_000164	fear
131	161	orig_001465	sn_000131	rn_000161	fear
132	172	orig_001685	sn_000132	rn_000172	fear
133	120	orig_001728	sn_000133	rn_000120	fear
134	180	orig_001922	sn_000134	rn_000180	fear
135	176	orig_002092	sn_000135	rn_000176	fear
136	144	orig_002242	sn_000136	rn_000144	fear
137	189	orig_002246	sn_000137	rn_000189	fear
138	150	orig_002249	sn_000138	rn_000150	fear
139	190	orig_002558	sn_000139	rn_000190	fear
140	194	orig_002959	sn_000140	rn_000194	fear
141	141	orig_000013	sn_000141	rn_000141	happy
142	136	orig_000294	sn_000142	rn_000136	happy
143	181	orig_000995	sn_000143	rn_000181	happy
144	147	orig_001048	sn_000144	rn_000147	happy
145	115	orig_001204	sn_000145	rn_000115	happy
146	152	orig_001466	sn_000146	rn_000152	happy
147	148	orig_001721	sn_000147	rn_000148	happy
148	103	orig_001843	sn_000148	rn_000103	happy
149	134	orig_001944	sn_000149	rn_000134	happy
150	146	orig_002031	sn_000150	rn_000146	happy
151	117	orig_002142	sn_000151	rn_000117	happy
152	113	orig_002473	sn_000152	rn_000113	happy
153	99	orig_002625	sn_000153	rn_000099	happy
154	142	orig_002888	sn_000154	rn_000142	happy
155	128	orig_000400	sn_000155	rn_000128	sad
156	143	orig_000442	sn_000156	rn_000143	sad
157	192	orig_000447	sn_000157	rn_000192	sad
158	105	orig_000829	sn_000158	rn_000105	sad
159	127	orig_001467	sn_000159	rn_000127	sad
160	158	orig_001545	sn_000160	rn_000158	sad
161	116	orig_001839	sn_000161	rn_000116	sad
162	153	orig_001953	sn_000162	rn_000153	sad
163	187	orig_002268	sn_000163	rn_000187	sad
164	100	orig_002312	sn_000164	rn_000100	sad
165	165	orig_002913	sn_000165	rn_000165	sad
166	149	orig_003020	sn_000166	rn_000149	sad
167	186	orig_003060	sn_000167	rn_000186	sad
168	130	orig_003112	sn_000168	rn_000130	sad
169	185	orig_000370	sn_000169	rn_000185	surprise
170	121	orig_000444	sn_000170	rn_000121	surprise
171	112	orig_000642	sn_000171	rn_000112	surprise
172	125	orig_000672	sn_000172	rn_000125	surprise
173	145	orig_000802	sn_000173	rn_000145	surprise
174	102	orig_000859	sn_000174	rn_000102	surprise
175	193	orig_001316	sn_000175	rn_000193	surprise
176	110	orig_001571	sn_000176	rn_000110	surprise
177	131	orig_001924	sn_000177	rn_000131	surprise
178	166	orig_002158	sn_000178	rn_000166	surprise
179	157	orig_002821	sn_000179	rn_000157	surprise
180	138	orig_002940	sn_000180	rn_000138	surprise
181	114	orig_003046	sn_000181	rn_000114	surprise
182	101	orig_003085	sn_000182	rn_000101	surprise
183	135	orig_000158	sn_000183	rn_000135	neutral
184	163	orig_000421	sn_000184	rn_000163	neutral
185	122	orig_000423	sn_000185	rn_000122	neutral
186	177	orig_000452	sn_000186	rn_000177	neutral
187	119	orig_000472	sn_000187	rn_000119	neutral
188	168	orig_000494	sn_000188	rn_000168	neutral
189	126	orig_000915	sn_000189	rn_000126	neutral
190	174	orig_000984	sn_000190	rn_000174	neutral
191	182	orig_001105	sn_000191	rn_000182	neutral
192	196	orig_001243	sn_000192	rn_000196	neutral
193	123	orig_001826	sn_000193	rn_000123	neutral
194	139	orig_002284	sn_000194	rn_000139	neutral
195	133	orig_002340	sn_000195	rn_000133	neutral
196	184	orig_002541	sn_000196	rn_000184	neutral
