# Supplementary material for: Effect of observer’s cultural background and masking condition of target face on facial expression recognition for machine-learning dataset
Source: PLoS One. 2024 Oct 30;19(10):e0313029. doi: 10.1371/journal.pone.0313029 (PMC11524507; doi:10.1371/journal.pone.0313029)
Supplement: S1 Dataset — (ZIP) [file pone.0313029.s001.zip › Experiment Data/Western/fer_fn_pair.csv]

train	neutral	0	fer0000001
train	neutral	1	fer0000002
train	neutral	2	fer0000004
train	neutral	3	fer0000005
train	sad	4	fer0000006
train	happy	5	fer0000007
train	happy	6	fer0000008
train	surprise	7	fer0000009
train	angry	8	fer0000010
train	neutral	9	fer0000011
train	neutral	10	fer0000013
train	happy	11	fer0000014
train	surprise	12	fer0000015
train	happy	13	fer0000016
train	neutral	14	fer0000019
train	neutral	15	fer0000020
train	fear	16	fer0000021
train	angry	17	fer0000022
train	happy	18	fer0000024
train	happy	19	fer0000025
train	angry	20	fer0000027
train	happy	21	fer0000028
train	surprise	22	fer0000029
train	happy	23	fer0000030
train	neutral	24	fer0000031
train	happy	25	fer0000032
train	neutral	26	fer0000033
train	happy	27	fer0000034
train	neutral	28	fer0000035
train	neutral	29	fer0000036
train	neutral	30	fer0000037
train	angry	31	fer0000038
train	happy	32	fer0000039
train	sad	33	fer0000040
train	happy	34	fer0000041
train	sad	35	fer0000042
train	angry	36	fer0000043
train	neutral	37	fer0000044
train	surprise	38	fer0000045
train	happy	39	fer0000046
train	neutral	40	fer0000047
train	neutral	41	fer0000048
train	sad	42	fer0000049
train	neutral	43	fer0000050
train	fear	44	fer0000051
train	neutral	45	fer0000053
train	sad	46	fer0000054
train	surprise	47	fer0000055
train	neutral	48	fer0000056
train	happy	49	fer0000057
train	neutral	50	fer0000058
train	neutral	51	fer0000059
train	surprise	52	fer0000060
train	happy	53	fer0000061
train	sad	54	fer0000062
train	happy	55	fer0000063
train	neutral	56	fer0000064
train	neutral	57	fer0000065
train	happy	58	fer0000066
train	angry	59	fer0000067
train	neutral	60	fer0000068
train	sad	61	fer0000069
train	sad	62	fer0000071
train	neutral	63	fer0000074
train	angry	64	fer0000075
train	neutral	65	fer0000076
train	surprise	66	fer0000077
train	neutral	67	fer0000078
train	happy	68	fer0000079
train	surprise	69	fer0000080
train	happy	70	fer0000081
train	neutral	71	fer0000082
train	sad	72	fer0000083
train	neutral	73	fer0000084
train	surprise	74	fer0000087
train	neutral	75	fer0000088
train	happy	76	fer0000089
train	neutral	77	fer0000090
train	happy	78	fer0000092
train	neutral	79	fer0000093
train	neutral	80	fer0000094
train	fear	81	fer0000095
train	happy	82	fer0000096
train	neutral	83	fer0000097
train	happy	84	fer0000098
train	happy	85	fer0000099
train	neutral	86	fer0000101
train	happy	87	fer0000102
train	neutral	88	fer0000103
train	happy	89	fer0000104
train	neutral	90	fer0000105
train	angry	91	fer0000106
train	surprise	92	fer0000107
train	happy	93	fer0000108
train	sad	94	fer0000109
train	happy	95	fer0000110
train	neutral	96	fer0000111
train	neutral	97	fer0000113
train	sad	98	fer0000114
train	neutral	99	fer0000115
train	angry	100	fer0000116
train	happy	101	fer0000117
train	neutral	102	fer0000118
train	angry	103	fer0000119
train	sad	104	fer0000120
train	neutral	105	fer0000121
train	happy	106	fer0000123
train	happy	107	fer0000124
train	neutral	108	fer0000126
train	surprise	109	fer0000127
train	neutral	110	fer0000128
train	sad	111	fer0000129
train	sad	112	fer0000130
train	fear	113	fer0000131
train	happy	114	fer0000132
train	neutral	115	fer0000133
train	neutral	116	fer0000134
train	neutral	117	fer0000135
train	angry	118	fer0000136
train	neutral	119	fer0000137
train	happy	120	fer0000138
train	neutral	121	fer0000140
train	happy	122	fer0000141
train	happy	123	fer0000142
train	happy	124	fer0000143
train	happy	125	fer0000144
train	angry	126	fer0000146
train	neutral	127	fer0000147
train	surprise	128	fer0000148
train	angry	129	fer0000150
train	neutral	130	fer0000151
train	happy	131	fer0000152
train	neutral	132	fer0000153
train	surprise	133	fer0000154
train	happy	134	fer0000155
train	neutral	135	fer0000157
train	sad	136	fer0000158
train	surprise	137	fer0000159
train	neutral	138	fer0000160
train	happy	139	fer0000161
train	neutral	140	fer0000163
train	happy	141	fer0000164
train	neutral	142	fer0000165
train	happy	143	fer0000166
train	neutral	144	fer0000167
train	neutral	145	fer0000168
train	sad	146	fer0000170
train	neutral	147	fer0000171
train	neutral	148	fer0000173
train	surprise	149	fer0000174
train	surprise	150	fer0000175
train	neutral	151	fer0000176
train	surprise	152	fer0000177
train	angry	153	fer0000178
train	happy	154	fer0000179
train	surprise	155	fer0000180
train	happy	156	fer0000181
train	neutral	157	fer0000182
train	neutral	158	fer0000184
train	angry	159	fer0000185
train	happy	160	fer0000186
train	neutral	161	fer0000187
train	fear	162	fer0000189
train	surprise	163	fer0000190
train	surprise	164	fer0000191
train	surprise	165	fer0000192
train	surprise	166	fer0000193
train	neutral	167	fer0000194
train	happy	168	fer0000195
train	neutral	169	fer0000197
train	surprise	170	fer0000198
train	sad	171	fer0000199
train	sad	172	fer0000200
train	neutral	173	fer0000202
train	sad	174	fer0000203
train	surprise	175	fer0000204
train	happy	176	fer0000205
train	happy	177	fer0000206
train	surprise	178	fer0000207
train	neutral	179	fer0000208
train	happy	180	fer0000209
train	neutral	181	fer0000210
train	sad	182	fer0000211
train	happy	183	fer0000212
train	happy	184	fer0000213
train	happy	185	fer0000214
train	happy	186	fer0000215
train	neutral	187	fer0000216
train	happy	188	fer0000217
train	happy	189	fer0000218
train	neutral	190	fer0000220
train	neutral	191	fer0000221
train	neutral	192	fer0000222
train	surprise	193	fer0000223
train	angry	194	fer0000224
train	neutral	195	fer0000225
train	surprise	196	fer0000226
train	neutral	197	fer0000227
train	surprise	198	fer0000229
train	sad	199	fer0000230
train	happy	200	fer0000231
train	angry	201	fer0000232
train	happy	202	fer0000233
train	neutral	203	fer0000234
train	neutral	204	fer0000235
train	surprise	205	fer0000236
train	sad	206	fer0000237
train	neutral	207	fer0000238
train	happy	208	fer0000239
train	sad	209	fer0000240
train	angry	210	fer0000241
train	neutral	211	fer0000242
train	angry	212	fer0000244
train	neutral	213	fer0000245
train	happy	214	fer0000246
train	angry	215	fer0000247
train	neutral	216	fer0000248
train	neutral	217	fer0000249
train	surprise	218	fer0000250
train	surprise	219	fer0000251
train	happy	220	fer0000252
train	happy	221	fer0000253
train	surprise	222	fer0000255
train	surprise	223	fer0000256
train	surprise	224	fer0000259
train	neutral	225	fer0000260
train	neutral	226	fer0000261
train	neutral	227	fer0000262
train	sad	228	fer0000263
train	happy	229	fer0000264
train	neutral	230	fer0000265
train	neutral	231	fer0000267
train	surprise	232	fer0000268
train	neutral	233	fer0000270
train	neutral	234	fer0000271
train	neutral	235	fer0000272
train	neutral	236	fer0000273
train	angry	237	fer0000274
train	surprise	238	fer0000275
train	happy	239	fer0000276
train	neutral	240	fer0000277
train	surprise	241	fer0000278
train	neutral	242	fer0000279
train	neutral	243	fer0000280
train	happy	244	fer0000281
train	happy	245	fer0000282
train	happy	246	fer0000283
train	happy	247	fer0000284
train	neutral	248	fer0000285
train	happy	249	fer0000286
train	neutral	250	fer0000287
train	neutral	251	fer0000288
train	neutral	252	fer0000289
train	happy	253	fer0000290
train	happy	254	fer0000295
train	sad	255	fer0000296
train	neutral	256	fer0000297
train	disgust	257	fer0000298
train	fear	258	fer0000299
train	neutral	259	fer0000300
train	surprise	260	fer0000301
train	happy	261	fer0000302
train	surprise	262	fer0000303
train	sad	263	fer0000304
train	angry	264	fer0000306
train	happy	265	fer0000308
train	neutral	266	fer0000310
train	neutral	267	fer0000311
train	sad	268	fer0000312
train	sad	269	fer0000313
train	happy	270	fer0000314
train	surprise	271	fer0000315
train	neutral	272	fer0000316
train	sad	273	fer0000317
train	surprise	274	fer0000318
train	neutral	275	fer0000319
train	sad	276	fer0000320
train	surprise	277	fer0000321
train	neutral	278	fer0000322
train	happy	279	fer0000323
train	happy	280	fer0000324
train	happy	281	fer0000325
train	surprise	282	fer0000327
train	surprise	283	fer0000328
train	surprise	284	fer0000329
train	happy	285	fer0000330
train	surprise	286	fer0000331
train	happy	287	fer0000332
train	happy	288	fer0000333
train	happy	289	fer0000334
train	surprise	290	fer0000335
train	neutral	291	fer0000336
train	neutral	292	fer0000337
train	sad	293	fer0000338
train	sad	294	fer0000340
train	angry	295	fer0000341
train	neutral	296	fer0000342
train	surprise	297	fer0000344
train	neutral	298	fer0000345
train	neutral	299	fer0000346
train	happy	300	fer0000347
train	angry	301	fer0000348
train	sad	302	fer0000349
train	happy	303	fer0000350
train	sad	304	fer0000351
train	surprise	305	fer0000353
train	angry	306	fer0000354
train	happy	307	fer0000355
train	surprise	308	fer0000356
train	sad	309	fer0000357
train	sad	310	fer0000358
train	neutral	311	fer0000359
train	neutral	312	fer0000360
train	surprise	313	fer0000361
train	sad	314	fer0000362
train	happy	315	fer0000363
train	angry	316	fer0000364
train	happy	317	fer0000365
train	surprise	318	fer0000366
train	sad	319	fer0000367
train	angry	320	fer0000368
train	happy	321	fer0000369
train	happy	322	fer0000370
train	fear	323	fer0000371
train	neutral	324	fer0000372
train	angry	325	fer0000373
train	neutral	326	fer0000375
train	happy	327	fer0000377
train	neutral	328	fer0000378
train	happy	329	fer0000379
train	surprise	330	fer0000380
train	neutral	331	fer0000381
train	neutral	332	fer0000382
train	happy	333	fer0000383
train	sad	334	fer0000384
train	angry	335	fer0000386
train	neutral	336	fer0000388
train	sad	337	fer0000390
train	surprise	338	fer0000391
train	neutral	339	fer0000392
train	neutral	340	fer0000393
train	neutral	341	fer0000394
train	neutral	342	fer0000395
train	neutral	343	fer0000396
train	neutral	344	fer0000398
train	sad	345	fer0000399
train	happy	346	fer0000400
train	neutral	347	fer0000401
train	sad	348	fer0000402
train	angry	349	fer0000403
train	neutral	350	fer0000404
train	happy	351	fer0000405
train	neutral	352	fer0000406
train	happy	353	fer0000407
train	sad	354	fer0000408
train	angry	355	fer0000409
train	surprise	356	fer0000410
train	angry	357	fer0000411
train	surprise	358	fer0000412
train	sad	359	fer0000413
train	neutral	360	fer0000414
train	sad	361	fer0000415
train	happy	362	fer0000416
train	neutral	363	fer0000417
train	neutral	364	fer0000418
train	neutral	365	fer0000419
train	surprise	366	fer0000420
train	neutral	367	fer0000421
train	surprise	368	fer0000423
train	surprise	369	fer0000424
train	sad	370	fer0000425
train	neutral	371	fer0000426
train	sad	372	fer0000427
train	sad	373	fer0000428
train	sad	374	fer0000429
train	neutral	375	fer0000430
train	neutral	376	fer0000431
train	angry	377	fer0000433
train	surprise	378	fer0000434
train	happy	379	fer0000435
train	happy	380	fer0000436
train	surprise	381	fer0000437
train	happy	382	fer0000438
train	happy	383	fer0000439
train	neutral	384	fer0000440
train	neutral	385	fer0000441
train	surprise	386	fer0000442
train	happy	387	fer0000444
train	happy	388	fer0000445
train	neutral	389	fer0000446
train	sad	390	fer0000447
train	neutral	391	fer0000448
train	happy	392	fer0000449
train	angry	393	fer0000451
train	happy	394	fer0000452
train	neutral	395	fer0000453
train	happy	396	fer0000455
train	neutral	397	fer0000456
train	happy	398	fer0000457
train	neutral	399	fer0000458
train	neutral	400	fer0000460
train	neutral	401	fer0000461
train	happy	402	fer0000462
train	angry	403	fer0000463
train	happy	404	fer0000464
train	neutral	405	fer0000465
train	neutral	406	fer0000466
train	neutral	407	fer0000467
train	neutral	408	fer0000468
train	angry	409	fer0000469
train	surprise	410	fer0000470
train	happy	411	fer0000471
train	sad	412	fer0000472
train	surprise	413	fer0000473
train	angry	414	fer0000475
train	sad	415	fer0000476
train	angry	416	fer0000478
train	surprise	417	fer0000479
train	disgust	418	fer0000480
train	neutral	419	fer0000481
train	sad	420	fer0000482
train	neutral	421	fer0000483
train	happy	422	fer0000484
train	sad	423	fer0000485
train	happy	424	fer0000486
train	surprise	425	fer0000487
train	happy	426	fer0000488
train	neutral	427	fer0000489
train	neutral	428	fer0000490
train	surprise	429	fer0000491
train	neutral	430	fer0000492
train	neutral	431	fer0000493
train	happy	432	fer0000494
train	contempt	433	fer0000495
train	surprise	434	fer0000496
train	neutral	435	fer0000498
train	neutral	436	fer0000499
train	neutral	437	fer0000500
train	neutral	438	fer0000501
train	neutral	439	fer0000502
train	sad	440	fer0000503
train	neutral	441	fer0000504
train	surprise	442	fer0000505
train	neutral	443	fer0000506
train	neutral	444	fer0000507
train	surprise	445	fer0000508
train	happy	446	fer0000509
train	happy	447	fer0000510
train	neutral	448	fer0000511
train	sad	449	fer0000512
train	sad	450	fer0000514
train	surprise	451	fer0000516
train	neutral	452	fer0000518
train	sad	453	fer0000520
train	surprise	454	fer0000521
train	surprise	455	fer0000524
train	happy	456	fer0000525
train	neutral	457	fer0000526
train	surprise	458	fer0000527
train	sad	459	fer0000528
train	happy	460	fer0000529
train	happy	461	fer0000530
train	sad	462	fer0000532
train	neutral	463	fer0000533
train	neutral	464	fer0000534
train	happy	465	fer0000535
train	sad	466	fer0000536
train	happy	467	fer0000537
train	happy	468	fer0000538
train	neutral	469	fer0000539
train	neutral	470	fer0000540
train	neutral	471	fer0000541
train	neutral	472	fer0000542
train	fear	473	fer0000543
train	neutral	474	fer0000544
train	neutral	475	fer0000545
train	neutral	476	fer0000547
train	sad	477	fer0000548
train	neutral	478	fer0000549
train	neutral	479	fer0000550
train	happy	480	fer0000551
train	surprise	481	fer0000552
train	neutral	482	fer0000553
train	sad	483	fer0000554
train	neutral	484	fer0000555
train	angry	485	fer0000556
train	happy	486	fer0000559
train	happy	487	fer0000560
train	angry	488	fer0000561
train	angry	489	fer0000562
train	neutral	490	fer0000563
train	sad	491	fer0000564
train	happy	492	fer0000566
train	happy	493	fer0000567
train	neutral	494	fer0000568
train	happy	495	fer0000569
train	happy	496	fer0000570
train	contempt	497	fer0000571
train	happy	498	fer0000572
train	neutral	499	fer0000573
train	neutral	500	fer0000574
train	sad	501	fer0000575
train	surprise	502	fer0000576
train	sad	503	fer0000577
train	sad	504	fer0000578
train	surprise	505	fer0000579
train	surprise	506	fer0000580
train	surprise	507	fer0000581
train	happy	508	fer0000582
train	happy	509	fer0000583
train	happy	510	fer0000584
train	neutral	511	fer0000585
train	happy	512	fer0000586
train	happy	513	fer0000587
train	neutral	514	fer0000589
train	neutral	515	fer0000590
train	angry	516	fer0000591
train	happy	517	fer0000592
train	surprise	518	fer0000593
train	neutral	519	fer0000594
train	angry	520	fer0000595
train	neutral	521	fer0000598
train	neutral	522	fer0000599
train	sad	523	fer0000600
train	neutral	524	fer0000601
train	neutral	525	fer0000602
train	happy	526	fer0000604
train	sad	527	fer0000605
train	neutral	528	fer0000606
train	happy	529	fer0000607
train	sad	530	fer0000608
train	neutral	531	fer0000609
train	neutral	532	fer0000610
train	happy	533	fer0000611
train	sad	534	fer0000612
train	neutral	535	fer0000613
train	neutral	536	fer0000614
train	neutral	537	fer0000615
train	neutral	538	fer0000616
train	neutral	539	fer0000617
train	happy	540	fer0000618
train	surprise	541	fer0000619
train	neutral	542	fer0000620
train	happy	543	fer0000621
train	happy	544	fer0000624
train	neutral	545	fer0000625
train	neutral	546	fer0000626
train	happy	547	fer0000627
train	neutral	548	fer0000628
train	sad	549	fer0000629
train	surprise	550	fer0000630
train	happy	551	fer0000633
train	happy	552	fer0000635
train	surprise	553	fer0000636
train	sad	554	fer0000638
train	happy	555	fer0000639
train	neutral	556	fer0000640
train	neutral	557	fer0000641
train	neutral	558	fer0000642
train	happy	559	fer0000643
train	surprise	560	fer0000644
train	surprise	561	fer0000645
train	happy	562	fer0000646
train	neutral	563	fer0000647
train	neutral	564	fer0000649
train	surprise	565	fer0000650
train	happy	566	fer0000651
train	happy	567	fer0000653
train	happy	568	fer0000655
train	happy	569	fer0000656
train	happy	570	fer0000657
train	surprise	571	fer0000658
train	neutral	572	fer0000659
train	neutral	573	fer0000660
train	neutral	574	fer0000661
train	happy	575	fer0000662
train	angry	576	fer0000663
train	happy	577	fer0000664
train	happy	578	fer0000665
train	happy	579	fer0000666
train	surprise	580	fer0000668
train	angry	581	fer0000669
train	neutral	582	fer0000670
train	neutral	583	fer0000671
train	happy	584	fer0000672
train	surprise	585	fer0000673
train	sad	586	fer0000674
train	angry	587	fer0000675
train	neutral	588	fer0000676
train	neutral	589	fer0000677
train	sad	590	fer0000678
train	neutral	591	fer0000679
train	happy	592	fer0000680
train	neutral	593	fer0000681
train	happy	594	fer0000682
train	happy	595	fer0000683
train	surprise	596	fer0000684
train	happy	597	fer0000685
train	neutral	598	fer0000686
train	sad	599	fer0000687
train	happy	600	fer0000688
train	happy	601	fer0000689
train	surprise	602	fer0000690
train	neutral	603	fer0000691
train	neutral	604	fer0000692
train	neutral	605	fer0000693
train	neutral	606	fer0000694
train	neutral	607	fer0000695
train	surprise	608	fer0000696
train	happy	609	fer0000697
train	sad	610	fer0000700
train	sad	611	fer0000701
train	angry	612	fer0000702
train	neutral	613	fer0000703
train	happy	614	fer0000704
train	neutral	615	fer0000705
train	surprise	616	fer0000706
train	fear	617	fer0000708
train	sad	618	fer0000709
train	sad	619	fer0000710
train	happy	620	fer0000711
train	angry	621	fer0000712
train	neutral	622	fer0000713
train	angry	623	fer0000714
train	neutral	624	fer0000715
train	sad	625	fer0000716
train	surprise	626	fer0000717
train	happy	627	fer0000718
train	happy	628	fer0000719
train	happy	629	fer0000720
train	sad	630	fer0000721
train	neutral	631	fer0000723
train	sad	632	fer0000725
train	happy	633	fer0000726
train	neutral	634	fer0000727
train	neutral	635	fer0000728
train	neutral	636	fer0000729
train	neutral	637	fer0000730
train	neutral	638	fer0000731
train	happy	639	fer0000732
train	sad	640	fer0000733
train	happy	641	fer0000734
train	happy	642	fer0000735
train	happy	643	fer0000736
train	neutral	644	fer0000737
train	neutral	645	fer0000738
train	neutral	646	fer0000739
train	surprise	647	fer0000740
train	sad	648	fer0000741
train	fear	649	fer0000742
train	sad	650	fer0000743
train	fear	651	fer0000744
train	neutral	652	fer0000745
train	sad	653	fer0000747
train	surprise	654	fer0000748
train	surprise	655	fer0000749
train	sad	656	fer0000750
train	neutral	657	fer0000751
train	contempt	658	fer0000752
train	sad	659	fer0000753
train	angry	660	fer0000754
train	neutral	661	fer0000755
train	angry	662	fer0000756
train	surprise	663	fer0000757
train	happy	664	fer0000758
train	contempt	665	fer0000759
train	neutral	666	fer0000760
train	surprise	667	fer0000761
train	neutral	668	fer0000762
train	neutral	669	fer0000763
train	neutral	670	fer0000764
train	neutral	671	fer0000765
train	fear	672	fer0000766
train	neutral	673	fer0000768
train	surprise	674	fer0000769
train	happy	675	fer0000770
train	happy	676	fer0000772
train	happy	677	fer0000773
train	neutral	678	fer0000774
train	surprise	679	fer0000775
train	happy	680	fer0000778
train	neutral	681	fer0000779
train	sad	682	fer0000780
train	surprise	683	fer0000781
train	surprise	684	fer0000782
train	neutral	685	fer0000783
train	happy	686	fer0000784
train	neutral	687	fer0000785
train	happy	688	fer0000786
train	surprise	689	fer0000787
train	happy	690	fer0000789
train	happy	691	fer0000790
train	neutral	692	fer0000791
train	neutral	693	fer0000792
train	neutral	694	fer0000793
train	neutral	695	fer0000795
train	sad	696	fer0000796
train	angry	697	fer0000797
train	neutral	698	fer0000798
train	neutral	699	fer0000799
train	happy	700	fer0000800
train	happy	701	fer0000801
train	happy	702	fer0000802
train	happy	703	fer0000807
train	happy	704	fer0000808
train	fear	705	fer0000809
train	sad	706	fer0000810
train	happy	707	fer0000811
train	surprise	708	fer0000812
train	neutral	709	fer0000813
train	angry	710	fer0000814
train	happy	711	fer0000815
train	sad	712	fer0000816
train	surprise	713	fer0000817
train	happy	714	fer0000818
train	happy	715	fer0000819
train	sad	716	fer0000820
train	angry	717	fer0000821
train	angry	718	fer0000822
train	angry	719	fer0000824
train	happy	720	fer0000825
train	sad	721	fer0000826
train	happy	722	fer0000827
train	happy	723	fer0000828
train	neutral	724	fer0000830
train	sad	725	fer0000831
train	angry	726	fer0000833
train	fear	727	fer0000834
train	surprise	728	fer0000835
train	neutral	729	fer0000836
train	happy	730	fer0000838
train	neutral	731	fer0000839
train	neutral	732	fer0000840
train	surprise	733	fer0000841
train	sad	734	fer0000842
train	neutral	735	fer0000844
train	neutral	736	fer0000845
train	happy	737	fer0000846
train	happy	738	fer0000847
train	sad	739	fer0000848
train	happy	740	fer0000849
train	neutral	741	fer0000850
train	surprise	742	fer0000851
train	neutral	743	fer0000853
train	happy	744	fer0000854
train	surprise	745	fer0000855
train	neutral	746	fer0000856
train	happy	747	fer0000857
train	neutral	748	fer0000858
train	angry	749	fer0000859
train	fear	750	fer0000860
train	happy	751	fer0000861
train	surprise	752	fer0000863
train	sad	753	fer0000864
train	sad	754	fer0000865
train	neutral	755	fer0000867
train	happy	756	fer0000868
train	happy	757	fer0000871
train	neutral	758	fer0000872
train	neutral	759	fer0000873
train	neutral	760	fer0000874
train	neutral	761	fer0000875
train	neutral	762	fer0000876
train	neutral	763	fer0000877
train	happy	764	fer0000878
train	sad	765	fer0000879
train	sad	766	fer0000880
train	angry	767	fer0000881
train	neutral	768	fer0000882
train	neutral	769	fer0000883
train	surprise	770	fer0000885
train	neutral	771	fer0000886
train	neutral	772	fer0000887
train	neutral	773	fer0000888
train	neutral	774	fer0000889
train	happy	775	fer0000890
train	happy	776	fer0000892
train	neutral	777	fer0000893
train	neutral	778	fer0000894
train	happy	779	fer0000895
train	happy	780	fer0000896
train	sad	781	fer0000897
train	neutral	782	fer0000899
train	sad	783	fer0000900
train	neutral	784	fer0000901
train	surprise	785	fer0000902
train	neutral	786	fer0000903
train	happy	787	fer0000904
train	angry	788	fer0000905
train	neutral	789	fer0000906
train	angry	790	fer0000907
train	neutral	791	fer0000909
train	happy	792	fer0000910
train	fear	793	fer0000912
train	neutral	794	fer0000913
train	neutral	795	fer0000914
train	neutral	796	fer0000915
train	neutral	797	fer0000916
train	neutral	798	fer0000917
train	neutral	799	fer0000918
train	happy	800	fer0000919
train	sad	801	fer0000920
train	neutral	802	fer0000921
train	neutral	803	fer0000922
train	neutral	804	fer0000923
train	happy	805	fer0000924
train	sad	806	fer0000925
train	angry	807	fer0000926
train	neutral	808	fer0000927
train	sad	809	fer0000928
train	neutral	810	fer0000929
train	angry	811	fer0000930
train	angry	812	fer0000933
train	neutral	813	fer0000935
train	neutral	814	fer0000936
train	angry	815	fer0000937
train	fear	816	fer0000938
train	sad	817	fer0000939
train	happy	818	fer0000940
train	happy	819	fer0000941
train	neutral	820	fer0000942
train	neutral	821	fer0000943
train	angry	822	fer0000944
train	surprise	823	fer0000945
train	happy	824	fer0000946
train	neutral	825	fer0000947
train	angry	826	fer0000948
train	happy	827	fer0000949
train	happy	828	fer0000950
train	neutral	829	fer0000951
train	neutral	830	fer0000952
train	neutral	831	fer0000953
train	neutral	832	fer0000954
train	sad	833	fer0000955
train	neutral	834	fer0000956
train	neutral	835	fer0000957
train	surprise	836	fer0000958
train	neutral	837	fer0000959
train	angry	838	fer0000960
train	angry	839	fer0000961
train	surprise	840	fer0000962
train	angry	841	fer0000963
train	neutral	842	fer0000964
train	neutral	843	fer0000965
train	happy	844	fer0000966
train	happy	845	fer0000967
train	neutral	846	fer0000968
train	neutral	847	fer0000969
train	angry	848	fer0000970
train	happy	849	fer0000971
train	angry	850	fer0000972
train	neutral	851	fer0000973
train	sad	852	fer0000974
train	sad	853	fer0000975
train	sad	854	fer0000976
train	neutral	855	fer0000977
train	neutral	856	fer0000978
train	happy	857	fer0000979
train	sad	858	fer0000980
train	happy	859	fer0000982
train	angry	860	fer0000983
train	neutral	861	fer0000984
train	sad	862	fer0000985
train	neutral	863	fer0000986
train	happy	864	fer0000987
train	neutral	865	fer0000988
train	neutral	866	fer0000989
train	happy	867	fer0000990
train	surprise	868	fer0000991
train	surprise	869	fer0000992
train	happy	870	fer0000993
train	neutral	871	fer0000994
train	happy	872	fer0000995
train	neutral	873	fer0000996
train	neutral	874	fer0000997
train	neutral	875	fer0000998
train	sad	876	fer0000999
train	neutral	877	fer0001000
train	sad	878	fer0001001
train	happy	879	fer0001002
train	surprise	880	fer0001003
train	happy	881	fer0001004
train	neutral	882	fer0001005
train	neutral	883	fer0001007
train	sad	884	fer0001008
train	neutral	885	fer0001009
train	happy	886	fer0001010
train	neutral	887	fer0001011
train	happy	888	fer0001012
train	angry	889	fer0001013
train	angry	890	fer0001014
train	happy	891	fer0001015
train	angry	892	fer0001016
train	neutral	893	fer0001017
train	happy	894	fer0001018
train	neutral	895	fer0001019
train	sad	896	fer0001020
train	happy	897	fer0001021
train	neutral	898	fer0001023
train	neutral	899	fer0001024
train	happy	900	fer0001025
train	surprise	901	fer0001026
train	happy	902	fer0001027
train	sad	903	fer0001028
train	neutral	904	fer0001029
train	happy	905	fer0001030
train	surprise	906	fer0001031
train	sad	907	fer0001033
train	angry	908	fer0001034
train	neutral	909	fer0001035
train	neutral	910	fer0001036
train	neutral	911	fer0001037
train	surprise	912	fer0001038
train	surprise	913	fer0001041
train	happy	914	fer0001042
train	happy	915	fer0001043
train	happy	916	fer0001044
train	happy	917	fer0001045
train	happy	918	fer0001046
train	happy	919	fer0001047
train	happy	920	fer0001048
train	angry	921	fer0001049
train	happy	922	fer0001050
train	happy	923	fer0001051
train	neutral	924	fer0001052
train	neutral	925	fer0001053
train	surprise	926	fer0001054
train	happy	927	fer0001055
train	happy	928	fer0001056
train	happy	929	fer0001057
train	neutral	930	fer0001058
train	angry	931	fer0001059
train	neutral	932	fer0001060
train	angry	933	fer0001061
train	sad	934	fer0001062
train	happy	935	fer0001063
train	angry	936	fer0001064
train	sad	937	fer0001065
train	neutral	938	fer0001066
train	neutral	939	fer0001067
train	surprise	940	fer0001068
train	angry	941	fer0001069
train	happy	942	fer0001070
train	neutral	943	fer0001071
train	happy	944	fer0001072
train	sad	945	fer0001073
train	happy	946	fer0001074
train	happy	947	fer0001075
train	sad	948	fer0001076
train	sad	949	fer0001077
train	neutral	950	fer0001078
train	happy	951	fer0001079
train	happy	952	fer0001080
train	happy	953	fer0001081
train	surprise	954	fer0001082
train	happy	955	fer0001083
train	neutral	956	fer0001084
train	surprise	957	fer0001085
train	happy	958	fer0001086
train	sad	959	fer0001087
train	sad	960	fer0001088
train	neutral	961	fer0001089
train	sad	962	fer0001090
train	neutral	963	fer0001091
train	neutral	964	fer0001092
train	happy	965	fer0001093
train	sad	966	fer0001094
train	happy	967	fer0001097
train	surprise	968	fer0001098
train	neutral	969	fer0001099
train	happy	970	fer0001101
train	neutral	971	fer0001102
train	neutral	972	fer0001103
train	sad	973	fer0001106
train	surprise	974	fer0001107
train	neutral	975	fer0001108
train	happy	976	fer0001109
train	happy	977	fer0001111
train	neutral	978	fer0001112
train	contempt	979	fer0001113
train	neutral	980	fer0001114
train	happy	981	fer0001115
train	surprise	982	fer0001116
train	surprise	983	fer0001118
train	happy	984	fer0001119
train	angry	985	fer0001120
train	angry	986	fer0001122
train	sad	987	fer0001123
train	neutral	988	fer0001124
train	fear	989	fer0001126
train	happy	990	fer0001128
train	happy	991	fer0001129
train	neutral	992	fer0001132
train	surprise	993	fer0001133
train	neutral	994	fer0001134
train	neutral	995	fer0001135
train	sad	996	fer0001136
train	sad	997	fer0001137
train	happy	998	fer0001138
train	happy	999	fer0001139
train	neutral	1000	fer0001140
train	surprise	1001	fer0001141
train	sad	1002	fer0001142
train	happy	1003	fer0001144
train	neutral	1004	fer0001145
train	sad	1005	fer0001146
train	happy	1006	fer0001147
train	happy	1007	fer0001149
train	happy	1008	fer0001150
train	neutral	1009	fer0001152
train	happy	1010	fer0001153
train	neutral	1011	fer0001154
train	surprise	1012	fer0001155
train	angry	1013	fer0001156
train	surprise	1014	fer0001157
train	angry	1015	fer0001158
train	neutral	1016	fer0001159
train	surprise	1017	fer0001160
train	neutral	1018	fer0001161
train	happy	1019	fer0001162
train	happy	1020	fer0001163
train	happy	1021	fer0001165
train	angry	1022	fer0001166
train	neutral	1023	fer0001167
train	contempt	1024	fer0001168
train	surprise	1025	fer0001170
train	sad	1026	fer0001171
train	happy	1027	fer0001172
train	neutral	1028	fer0001173
train	angry	1029	fer0001175
train	sad	1030	fer0001176
train	neutral	1031	fer0001177
train	happy	1032	fer0001178
train	sad	1033	fer0001179
train	happy	1034	fer0001180
train	neutral	1035	fer0001181
train	neutral	1036	fer0001182
train	happy	1037	fer0001184
train	happy	1038	fer0001185
train	happy	1039	fer0001187
train	happy	1040	fer0001188
train	neutral	1041	fer0001189
train	angry	1042	fer0001190
train	surprise	1043	fer0001191
train	neutral	1044	fer0001193
train	happy	1045	fer0001194
train	happy	1046	fer0001195
train	neutral	1047	fer0001197
train	angry	1048	fer0001198
train	surprise	1049	fer0001199
train	happy	1050	fer0001200
train	happy	1051	fer0001201
train	happy	1052	fer0001202
train	happy	1053	fer0001203
train	neutral	1054	fer0001204
train	sad	1055	fer0001205
train	happy	1056	fer0001207
train	neutral	1057	fer0001209
train	happy	1058	fer0001210
train	neutral	1059	fer0001211
train	surprise	1060	fer0001212
train	neutral	1061	fer0001213
train	happy	1062	fer0001215
train	neutral	1063	fer0001216
train	happy	1064	fer0001217
train	neutral	1065	fer0001218
train	neutral	1066	fer0001219
train	neutral	1067	fer0001220
train	sad	1068	fer0001221
train	angry	1069	fer0001223
train	angry	1070	fer0001224
train	neutral	1071	fer0001225
train	sad	1072	fer0001226
train	sad	1073	fer0001227
train	happy	1074	fer0001228
train	sad	1075	fer0001229
train	surprise	1076	fer0001230
train	neutral	1077	fer0001231
train	neutral	1078	fer0001232
train	angry	1079	fer0001233
train	neutral	1080	fer0001234
train	happy	1081	fer0001235
train	surprise	1082	fer0001237
train	fear	1083	fer0001238
train	neutral	1084	fer0001240
train	sad	1085	fer0001241
train	neutral	1086	fer0001242
train	neutral	1087	fer0001243
train	happy	1088	fer0001244
train	sad	1089	fer0001245
train	neutral	1090	fer0001246
train	surprise	1091	fer0001247
train	surprise	1092	fer0001248
train	neutral	1093	fer0001249
train	angry	1094	fer0001250
train	happy	1095	fer0001252
train	angry	1096	fer0001253
train	neutral	1097	fer0001254
train	happy	1098	fer0001255
train	happy	1099	fer0001256
train	neutral	1100	fer0001257
train	happy	1101	fer0001258
train	surprise	1102	fer0001259
train	happy	1103	fer0001260
train	neutral	1104	fer0001262
train	contempt	1105	fer0001263
train	happy	1106	fer0001264
train	angry	1107	fer0001265
train	angry	1108	fer0001266
train	happy	1109	fer0001267
train	sad	1110	fer0001268
train	neutral	1111	fer0001269
train	happy	1112	fer0001270
train	surprise	1113	fer0001271
train	happy	1114	fer0001273
train	sad	1115	fer0001274
train	neutral	1116	fer0001275
train	surprise	1117	fer0001276
train	neutral	1118	fer0001277
train	neutral	1119	fer0001278
train	neutral	1120	fer0001279
train	happy	1121	fer0001280
train	happy	1122	fer0001281
train	neutral	1123	fer0001282
train	happy	1124	fer0001283
train	neutral	1125	fer0001284
train	sad	1126	fer0001285
train	happy	1127	fer0001286
train	surprise	1128	fer0001287
train	neutral	1129	fer0001288
train	surprise	1130	fer0001289
train	sad	1131	fer0001290
train	sad	1132	fer0001292
train	happy	1133	fer0001293
train	neutral	1134	fer0001294
train	happy	1135	fer0001295
train	neutral	1136	fer0001296
train	neutral	1137	fer0001297
train	neutral	1138	fer0001298
train	neutral	1139	fer0001299
train	neutral	1140	fer0001302
train	surprise	1141	fer0001303
train	neutral	1142	fer0001304
train	neutral	1143	fer0001305
train	angry	1144	fer0001306
train	happy	1145	fer0001307
train	happy	1146	fer0001308
train	angry	1147	fer0001309
train	sad	1148	fer0001310
train	neutral	1149	fer0001311
train	sad	1150	fer0001312
train	sad	1151	fer0001313
train	happy	1152	fer0001314
train	contempt	1153	fer0001315
train	surprise	1154	fer0001316
train	neutral	1155	fer0001317
train	surprise	1156	fer0001318
train	surprise	1157	fer0001320
train	neutral	1158	fer0001321
train	happy	1159	fer0001322
train	neutral	1160	fer0001323
train	surprise	1161	fer0001325
train	neutral	1162	fer0001326
train	happy	1163	fer0001328
train	neutral	1164	fer0001329
train	surprise	1165	fer0001330
train	neutral	1166	fer0001331
train	happy	1167	fer0001332
train	happy	1168	fer0001333
train	neutral	1169	fer0001334
train	neutral	1170	fer0001335
train	angry	1171	fer0001336
train	neutral	1172	fer0001337
train	angry	1173	fer0001338
train	happy	1174	fer0001339
train	neutral	1175	fer0001340
train	angry	1176	fer0001341
train	sad	1177	fer0001342
train	neutral	1178	fer0001343
train	neutral	1179	fer0001344
train	happy	1180	fer0001345
train	neutral	1181	fer0001346
train	neutral	1182	fer0001347
train	neutral	1183	fer0001348
train	neutral	1184	fer0001349
train	neutral	1185	fer0001350
train	sad	1186	fer0001351
train	happy	1187	fer0001352
train	happy	1188	fer0001353
train	neutral	1189	fer0001354
train	sad	1190	fer0001355
train	neutral	1191	fer0001356
train	surprise	1192	fer0001357
train	happy	1193	fer0001358
train	sad	1194	fer0001359
train	sad	1195	fer0001360
train	happy	1196	fer0001361
train	sad	1197	fer0001362
train	neutral	1198	fer0001363
train	neutral	1199	fer0001364
train	fear	1200	fer0001365
train	happy	1201	fer0001366
train	surprise	1202	fer0001367
train	neutral	1203	fer0001368
train	happy	1204	fer0001369
train	angry	1205	fer0001370
train	surprise	1206	fer0001371
train	angry	1207	fer0001372
train	neutral	1208	fer0001373
train	angry	1209	fer0001375
train	neutral	1210	fer0001376
train	happy	1211	fer0001378
train	happy	1212	fer0001379
train	sad	1213	fer0001380
train	neutral	1214	fer0001381
train	happy	1215	fer0001383
train	surprise	1216	fer0001384
train	happy	1217	fer0001385
train	happy	1218	fer0001386
train	sad	1219	fer0001387
train	neutral	1220	fer0001388
train	sad	1221	fer0001389
train	angry	1222	fer0001390
train	angry	1223	fer0001392
train	happy	1224	fer0001393
train	angry	1225	fer0001394
train	angry	1226	fer0001395
train	sad	1227	fer0001396
train	surprise	1228	fer0001397
train	surprise	1229	fer0001398
train	sad	1230	fer0001399
train	surprise	1231	fer0001400
train	surprise	1232	fer0001401
train	happy	1233	fer0001402
train	happy	1234	fer0001403
train	happy	1235	fer0001404
train	neutral	1236	fer0001405
train	sad	1237	fer0001406
train	surprise	1238	fer0001408
train	neutral	1239	fer0001409
train	angry	1240	fer0001410
train	neutral	1241	fer0001412
train	neutral	1242	fer0001413
train	neutral	1243	fer0001414
train	neutral	1244	fer0001415
train	happy	1245	fer0001416
train	happy	1246	fer0001417
train	sad	1247	fer0001418
train	happy	1248	fer0001419
train	neutral	1249	fer0001420
train	sad	1250	fer0001421
train	happy	1251	fer0001423
train	happy	1252	fer0001424
train	neutral	1253	fer0001425
train	happy	1254	fer0001426
train	neutral	1255	fer0001430
train	happy	1256	fer0001431
train	neutral	1257	fer0001432
train	happy	1258	fer0001433
train	sad	1259	fer0001434
train	surprise	1260	fer0001435
train	contempt	1261	fer0001436
train	neutral	1262	fer0001437
train	happy	1263	fer0001438
train	sad	1264	fer0001439
train	happy	1265	fer0001440
train	angry	1266	fer0001441
train	sad	1267	fer0001442
train	neutral	1268	fer0001443
train	neutral	1269	fer0001444
train	happy	1270	fer0001445
train	neutral	1271	fer0001446
train	surprise	1272	fer0001447
train	angry	1273	fer0001448
train	surprise	1274	fer0001449
train	sad	1275	fer0001450
train	neutral	1276	fer0001451
train	happy	1277	fer0001452
train	neutral	1278	fer0001453
train	neutral	1279	fer0001454
train	surprise	1280	fer0001455
train	surprise	1281	fer0001456
train	happy	1282	fer0001457
train	neutral	1283	fer0001458
train	sad	1284	fer0001459
train	angry	1285	fer0001460
train	neutral	1286	fer0001461
train	surprise	1287	fer0001462
train	neutral	1288	fer0001463
train	surprise	1289	fer0001464
train	surprise	1290	fer0001465
train	surprise	1291	fer0001467
train	neutral	1292	fer0001468
train	neutral	1293	fer0001469
train	neutral	1294	fer0001470
train	sad	1295	fer0001471
train	surprise	1296	fer0001472
train	happy	1297	fer0001473
train	neutral	1298	fer0001474
train	angry	1299	fer0001475
train	happy	1300	fer0001476
train	angry	1301	fer0001478
train	neutral	1302	fer0001479
train	neutral	1303	fer0001480
train	neutral	1304	fer0001481
train	happy	1305	fer0001482
train	surprise	1306	fer0001483
train	happy	1307	fer0001485
train	happy	1308	fer0001486
train	surprise	1309	fer0001487
train	angry	1310	fer0001488
train	happy	1311	fer0001489
train	sad	1312	fer0001490
train	happy	1313	fer0001491
train	neutral	1314	fer0001492
train	surprise	1315	fer0001493
train	surprise	1316	fer0001494
train	happy	1317	fer0001495
train	happy	1318	fer0001497
train	sad	1319	fer0001498
train	happy	1320	fer0001500
train	sad	1321	fer0001501
train	happy	1322	fer0001502
train	happy	1323	fer0001503
train	neutral	1324	fer0001504
train	happy	1325	fer0001505
train	neutral	1326	fer0001506
train	fear	1327	fer0001507
train	neutral	1328	fer0001508
train	neutral	1329	fer0001509
train	happy	1330	fer0001510
train	sad	1331	fer0001511
train	surprise	1332	fer0001512
train	surprise	1333	fer0001513
train	happy	1334	fer0001514
train	surprise	1335	fer0001515
train	surprise	1336	fer0001516
train	neutral	1337	fer0001517
train	angry	1338	fer0001518
train	sad	1339	fer0001519
train	neutral	1340	fer0001520
train	happy	1341	fer0001521
train	happy	1342	fer0001522
train	happy	1343	fer0001523
train	neutral	1344	fer0001524
train	happy	1345	fer0001525
train	surprise	1346	fer0001526
train	neutral	1347	fer0001527
train	neutral	1348	fer0001528
train	neutral	1349	fer0001529
train	sad	1350	fer0001530
train	sad	1351	fer0001531
train	sad	1352	fer0001532
train	surprise	1353	fer0001533
train	happy	1354	fer0001535
train	happy	1355	fer0001536
train	happy	1356	fer0001537
train	happy	1357	fer0001538
train	happy	1358	fer0001539
train	happy	1359	fer0001541
train	fear	1360	fer0001542
train	happy	1361	fer0001543
train	neutral	1362	fer0001544
train	happy	1363	fer0001545
train	happy	1364	fer0001546
train	neutral	1365	fer0001547
train	neutral	1366	fer0001548
train	surprise	1367	fer0001550
train	neutral	1368	fer0001551
train	neutral	1369	fer0001552
train	angry	1370	fer0001553
train	sad	1371	fer0001554
train	neutral	1372	fer0001555
train	neutral	1373	fer0001556
train	sad	1374	fer0001557
train	neutral	1375	fer0001558
train	neutral	1376	fer0001559
train	neutral	1377	fer0001560
train	sad	1378	fer0001561
train	angry	1379	fer0001562
train	neutral	1380	fer0001563
train	sad	1381	fer0001564
train	neutral	1382	fer0001565
train	happy	1383	fer0001566
train	neutral	1384	fer0001567
train	happy	1385	fer0001568
train	neutral	1386	fer0001569
train	neutral	1387	fer0001571
train	surprise	1388	fer0001572
train	angry	1389	fer0001573
train	neutral	1390	fer0001574
train	fear	1391	fer0001575
train	neutral	1392	fer0001576
train	sad	1393	fer0001578
train	surprise	1394	fer0001581
train	sad	1395	fer0001582
train	neutral	1396	fer0001583
train	angry	1397	fer0001584
train	contempt	1398	fer0001585
train	angry	1399	fer0001586
train	neutral	1400	fer0001587
train	happy	1401	fer0001588
train	happy	1402	fer0001589
train	sad	1403	fer0001590
train	neutral	1404	fer0001591
train	neutral	1405	fer0001592
train	angry	1406	fer0001593
train	neutral	1407	fer0001594
train	happy	1408	fer0001595
train	neutral	1409	fer0001597
train	happy	1410	fer0001598
train	angry	1411	fer0001599
train	neutral	1412	fer0001600
train	neutral	1413	fer0001601
train	neutral	1414	fer0001602
train	neutral	1415	fer0001603
train	sad	1416	fer0001604
train	neutral	1417	fer0001605
train	sad	1418	fer0001606
train	neutral	1419	fer0001607
train	neutral	1420	fer0001608
train	neutral	1421	fer0001609
train	neutral	1422	fer0001610
train	happy	1423	fer0001611
train	contempt	1424	fer0001612
train	surprise	1425	fer0001613
train	neutral	1426	fer0001614
train	surprise	1427	fer0001615
train	neutral	1428	fer0001616
train	sad	1429	fer0001617
train	happy	1430	fer0001620
train	happy	1431	fer0001621
train	neutral	1432	fer0001622
train	neutral	1433	fer0001623
train	neutral	1434	fer0001624
train	happy	1435	fer0001625
train	happy	1436	fer0001626
train	surprise	1437	fer0001627
train	happy	1438	fer0001628
train	angry	1439	fer0001629
train	neutral	1440	fer0001631
train	surprise	1441	fer0001632
train	sad	1442	fer0001633
train	neutral	1443	fer0001634
train	neutral	1444	fer0001635
train	happy	1445	fer0001636
train	angry	1446	fer0001637
train	happy	1447	fer0001638
train	neutral	1448	fer0001639
train	happy	1449	fer0001640
train	happy	1450	fer0001641
train	happy	1451	fer0001642
train	neutral	1452	fer0001643
train	sad	1453	fer0001644
train	neutral	1454	fer0001645
train	happy	1455	fer0001647
train	surprise	1456	fer0001648
train	disgust	1457	fer0001649
train	neutral	1458	fer0001650
train	surprise	1459	fer0001651
train	fear	1460	fer0001652
train	happy	1461	fer0001653
train	neutral	1462	fer0001654
train	surprise	1463	fer0001655
train	neutral	1464	fer0001657
train	angry	1465	fer0001658
train	disgust	1466	fer0001659
train	happy	1467	fer0001660
train	neutral	1468	fer0001661
train	happy	1469	fer0001662
train	surprise	1470	fer0001663
train	neutral	1471	fer0001665
train	happy	1472	fer0001668
train	neutral	1473	fer0001669
train	happy	1474	fer0001671
train	angry	1475	fer0001672
train	neutral	1476	fer0001673
train	happy	1477	fer0001674
train	happy	1478	fer0001675
train	sad	1479	fer0001676
train	happy	1480	fer0001677
train	surprise	1481	fer0001678
train	surprise	1482	fer0001679
train	happy	1483	fer0001680
train	neutral	1484	fer0001681
train	happy	1485	fer0001682
train	neutral	1486	fer0001683
train	neutral	1487	fer0001684
train	happy	1488	fer0001685
train	neutral	1489	fer0001686
train	neutral	1490	fer0001687
train	neutral	1491	fer0001688
train	sad	1492	fer0001689
train	neutral	1493	fer0001690
train	neutral	1494	fer0001691
train	neutral	1495	fer0001692
train	neutral	1496	fer0001693
train	happy	1497	fer0001694
train	happy	1498	fer0001695
train	happy	1499	fer0001696
train	happy	1500	fer0001697
train	neutral	1501	fer0001698
train	surprise	1502	fer0001699
train	neutral	1503	fer0001700
train	happy	1504	fer0001702
train	sad	1505	fer0001703
train	neutral	1506	fer0001704
train	happy	1507	fer0001705
train	happy	1508	fer0001706
train	neutral	1509	fer0001707
train	fear	1510	fer0001708
train	angry	1511	fer0001709
train	neutral	1512	fer0001710
train	neutral	1513	fer0001711
train	neutral	1514	fer0001712
train	happy	1515	fer0001714
train	angry	1516	fer0001715
train	surprise	1517	fer0001717
train	surprise	1518	fer0001718
train	neutral	1519	fer0001721
train	sad	1520	fer0001722
train	surprise	1521	fer0001723
train	angry	1522	fer0001724
train	angry	1523	fer0001725
train	sad	1524	fer0001726
train	neutral	1525	fer0001728
train	angry	1526	fer0001729
train	happy	1527	fer0001730
train	neutral	1528	fer0001731
train	sad	1529	fer0001732
train	surprise	1530	fer0001733
train	angry	1531	fer0001734
train	neutral	1532	fer0001735
train	sad	1533	fer0001736
train	happy	1534	fer0001737
train	neutral	1535	fer0001738
train	neutral	1536	fer0001739
train	sad	1537	fer0001740
train	angry	1538	fer0001741
train	neutral	1539	fer0001742
train	neutral	1540	fer0001743
train	happy	1541	fer0001744
train	surprise	1542	fer0001746
train	happy	1543	fer0001747
train	surprise	1544	fer0001748
train	sad	1545	fer0001749
train	neutral	1546	fer0001750
train	neutral	1547	fer0001751
train	neutral	1548	fer0001752
train	neutral	1549	fer0001753
train	sad	1550	fer0001754
train	surprise	1551	fer0001755
train	neutral	1552	fer0001756
train	neutral	1553	fer0001757
train	happy	1554	fer0001758
train	fear	1555	fer0001759
train	surprise	1556	fer0001760
train	sad	1557	fer0001761
train	surprise	1558	fer0001762
train	happy	1559	fer0001763
train	neutral	1560	fer0001764
train	surprise	1561	fer0001765
train	happy	1562	fer0001766
train	sad	1563	fer0001767
train	happy	1564	fer0001768
train	neutral	1565	fer0001770
train	happy	1566	fer0001771
train	happy	1567	fer0001772
train	happy	1568	fer0001773
train	sad	1569	fer0001774
train	happy	1570	fer0001777
train	neutral	1571	fer0001778
train	happy	1572	fer0001779
train	happy	1573	fer0001780
train	neutral	1574	fer0001781
train	neutral	1575	fer0001782
train	neutral	1576	fer0001783
train	happy	1577	fer0001784
train	happy	1578	fer0001785
train	neutral	1579	fer0001786
train	happy	1580	fer0001787
train	angry	1581	fer0001788
train	neutral	1582	fer0001789
train	happy	1583	fer0001790
train	happy	1584	fer0001791
train	angry	1585	fer0001793
train	surprise	1586	fer0001795
train	sad	1587	fer0001796
train	sad	1588	fer0001797
train	surprise	1589	fer0001798
train	surprise	1590	fer0001801
train	happy	1591	fer0001802
train	happy	1592	fer0001803
train	happy	1593	fer0001805
train	happy	1594	fer0001806
train	happy	1595	fer0001807
train	neutral	1596	fer0001809
train	sad	1597	fer0001810
train	happy	1598	fer0001811
train	sad	1599	fer0001812
train	happy	1600	fer0001813
train	happy	1601	fer0001814
train	neutral	1602	fer0001815
train	happy	1603	fer0001816
train	neutral	1604	fer0001817
train	surprise	1605	fer0001818
train	happy	1606	fer0001819
train	surprise	1607	fer0001820
train	neutral	1608	fer0001821
train	surprise	1609	fer0001822
train	happy	1610	fer0001824
train	neutral	1611	fer0001825
train	happy	1612	fer0001826
train	neutral	1613	fer0001827
train	neutral	1614	fer0001828
train	neutral	1615	fer0001829
train	happy	1616	fer0001830
train	neutral	1617	fer0001831
train	neutral	1618	fer0001832
train	neutral	1619	fer0001833
train	surprise	1620	fer0001834
train	neutral	1621	fer0001836
train	neutral	1622	fer0001837
train	neutral	1623	fer0001838
train	angry	1624	fer0001839
train	neutral	1625	fer0001840
train	disgust	1626	fer0001841
train	neutral	1627	fer0001842
train	happy	1628	fer0001843
train	sad	1629	fer0001844
train	neutral	1630	fer0001845
train	happy	1631	fer0001846
train	angry	1632	fer0001847
train	happy	1633	fer0001848
train	happy	1634	fer0001851
train	neutral	1635	fer0001852
train	angry	1636	fer0001854
train	sad	1637	fer0001855
train	neutral	1638	fer0001856
train	surprise	1639	fer0001857
train	happy	1640	fer0001858
train	happy	1641	fer0001859
train	neutral	1642	fer0001860
train	neutral	1643	fer0001861
train	surprise	1644	fer0001862
train	neutral	1645	fer0001863
train	happy	1646	fer0001864
train	neutral	1647	fer0001865
train	fear	1648	fer0001866
train	happy	1649	fer0001867
train	happy	1650	fer0001868
train	neutral	1651	fer0001869
train	surprise	1652	fer0001870
train	surprise	1653	fer0001871
train	happy	1654	fer0001872
train	neutral	1655	fer0001873
train	happy	1656	fer0001874
train	sad	1657	fer0001875
train	surprise	1658	fer0001876
train	neutral	1659	fer0001877
train	neutral	1660	fer0001878
train	happy	1661	fer0001880
train	neutral	1662	fer0001881
train	neutral	1663	fer0001882
train	happy	1664	fer0001883
train	happy	1665	fer0001884
train	happy	1666	fer0001885
train	happy	1667	fer0001886
train	angry	1668	fer0001887
train	neutral	1669	fer0001888
train	neutral	1670	fer0001890
train	happy	1671	fer0001891
train	neutral	1672	fer0001892
train	neutral	1673	fer0001893
train	sad	1674	fer0001894
train	neutral	1675	fer0001895
train	happy	1676	fer0001896
train	neutral	1677	fer0001897
train	happy	1678	fer0001898
train	happy	1679	fer0001900
train	surprise	1680	fer0001902
train	happy	1681	fer0001903
train	neutral	1682	fer0001904
train	angry	1683	fer0001906
train	neutral	1684	fer0001907
train	angry	1685	fer0001908
train	surprise	1686	fer0001909
train	neutral	1687	fer0001910
train	happy	1688	fer0001911
train	surprise	1689	fer0001912
train	neutral	1690	fer0001913
train	happy	1691	fer0001914
train	neutral	1692	fer0001915
train	happy	1693	fer0001917
train	happy	1694	fer0001918
train	neutral	1695	fer0001919
train	happy	1696	fer0001920
train	neutral	1697	fer0001921
train	angry	1698	fer0001922
train	neutral	1699	fer0001923
train	neutral	1700	fer0001924
train	sad	1701	fer0001925
train	happy	1702	fer0001926
train	sad	1703	fer0001928
train	sad	1704	fer0001929
train	happy	1705	fer0001930
train	happy	1706	fer0001932
train	sad	1707	fer0001933
train	happy	1708	fer0001934
train	sad	1709	fer0001935
train	happy	1710	fer0001936
train	neutral	1711	fer0001938
train	surprise	1712	fer0001939
train	happy	1713	fer0001940
train	neutral	1714	fer0001941
train	neutral	1715	fer0001942
train	surprise	1716	fer0001943
train	neutral	1717	fer0001944
train	sad	1718	fer0001945
train	neutral	1719	fer0001946
train	happy	1720	fer0001947
train	neutral	1721	fer0001948
train	sad	1722	fer0001949
train	happy	1723	fer0001951
train	happy	1724	fer0001952
train	happy	1725	fer0001953
train	surprise	1726	fer0001954
train	neutral	1727	fer0001956
train	surprise	1728	fer0001958
train	neutral	1729	fer0001959
train	surprise	1730	fer0001960
train	happy	1731	fer0001961
train	neutral	1732	fer0001962
train	neutral	1733	fer0001963
train	angry	1734	fer0001964
train	sad	1735	fer0001965
train	happy	1736	fer0001966
train	happy	1737	fer0001967
train	happy	1738	fer0001968
train	neutral	1739	fer0001969
train	neutral	1740	fer0001970
train	sad	1741	fer0001971
train	happy	1742	fer0001972
train	contempt	1743	fer0001973
train	neutral	1744	fer0001974
train	surprise	1745	fer0001975
train	happy	1746	fer0001976
train	neutral	1747	fer0001977
train	happy	1748	fer0001978
train	sad	1749	fer0001979
train	happy	1750	fer0001980
train	angry	1751	fer0001981
train	sad	1752	fer0001982
train	sad	1753	fer0001983
train	neutral	1754	fer0001984
train	neutral	1755	fer0001985
train	neutral	1756	fer0001986
train	neutral	1757	fer0001987
train	fear	1758	fer0001988
train	neutral	1759	fer0001989
train	surprise	1760	fer0001990
train	happy	1761	fer0001991
train	angry	1762	fer0001992
train	neutral	1763	fer0001993
train	angry	1764	fer0001994
train	neutral	1765	fer0001995
train	neutral	1766	fer0001996
train	surprise	1767	fer0001997
train	neutral	1768	fer0001998
train	happy	1769	fer0001999
train	neutral	1770	fer0002001
train	fear	1771	fer0002002
train	sad	1772	fer0002005
train	neutral	1773	fer0002006
train	neutral	1774	fer0002007
train	neutral	1775	fer0002008
train	neutral	1776	fer0002009
train	happy	1777	fer0002010
train	neutral	1778	fer0002011
train	neutral	1779	fer0002012
train	surprise	1780	fer0002013
train	happy	1781	fer0002014
train	sad	1782	fer0002015
train	surprise	1783	fer0002016
train	happy	1784	fer0002017
train	happy	1785	fer0002020
train	neutral	1786	fer0002022
train	happy	1787	fer0002023
train	neutral	1788	fer0002024
train	happy	1789	fer0002025
train	sad	1790	fer0002026
train	neutral	1791	fer0002027
train	happy	1792	fer0002028
train	neutral	1793	fer0002029
train	surprise	1794	fer0002030
train	neutral	1795	fer0002031
train	surprise	1796	fer0002032
train	sad	1797	fer0002033
train	happy	1798	fer0002034
train	neutral	1799	fer0002035
train	sad	1800	fer0002037
train	happy	1801	fer0002038
train	surprise	1802	fer0002039
train	disgust	1803	fer0002040
train	happy	1804	fer0002041
train	neutral	1805	fer0002042
train	happy	1806	fer0002043
train	neutral	1807	fer0002044
train	sad	1808	fer0002045
train	sad	1809	fer0002046
train	happy	1810	fer0002047
train	neutral	1811	fer0002049
train	neutral	1812	fer0002050
train	neutral	1813	fer0002051
train	neutral	1814	fer0002052
train	angry	1815	fer0002053
train	angry	1816	fer0002054
train	neutral	1817	fer0002055
train	happy	1818	fer0002056
train	happy	1819	fer0002057
train	sad	1820	fer0002058
train	neutral	1821	fer0002059
train	happy	1822	fer0002060
train	happy	1823	fer0002061
train	happy	1824	fer0002062
train	neutral	1825	fer0002063
train	neutral	1826	fer0002064
train	neutral	1827	fer0002065
train	happy	1828	fer0002066
train	angry	1829	fer0002067
train	surprise	1830	fer0002069
train	happy	1831	fer0002070
train	fear	1832	fer0002071
train	neutral	1833	fer0002072
train	happy	1834	fer0002073
train	sad	1835	fer0002074
train	neutral	1836	fer0002075
train	neutral	1837	fer0002077
train	sad	1838	fer0002079
train	happy	1839	fer0002080
train	neutral	1840	fer0002081
train	angry	1841	fer0002082
train	neutral	1842	fer0002083
train	sad	1843	fer0002084
train	happy	1844	fer0002085
train	surprise	1845	fer0002086
train	surprise	1846	fer0002087
train	neutral	1847	fer0002089
train	neutral	1848	fer0002091
train	neutral	1849	fer0002092
train	happy	1850	fer0002093
train	sad	1851	fer0002094
train	neutral	1852	fer0002095
train	surprise	1853	fer0002096
train	angry	1854	fer0002097
train	sad	1855	fer0002098
train	neutral	1856	fer0002099
train	angry	1857	fer0002100
train	neutral	1858	fer0002101
train	neutral	1859	fer0002102
train	sad	1860	fer0002103
train	neutral	1861	fer0002104
train	neutral	1862	fer0002106
train	neutral	1863	fer0002107
train	neutral	1864	fer0002108
train	neutral	1865	fer0002109
train	happy	1866	fer0002110
train	happy	1867	fer0002112
train	happy	1868	fer0002113
train	fear	1869	fer0002115
train	surprise	1870	fer0002116
train	happy	1871	fer0002117
train	sad	1872	fer0002118
train	neutral	1873	fer0002119
train	happy	1874	fer0002120
train	neutral	1875	fer0002121
train	happy	1876	fer0002122
train	angry	1877	fer0002123
train	neutral	1878	fer0002124
train	neutral	1879	fer0002125
train	neutral	1880	fer0002126
train	surprise	1881	fer0002127
train	neutral	1882	fer0002128
train	fear	1883	fer0002129
train	neutral	1884	fer0002130
train	neutral	1885	fer0002131
train	happy	1886	fer0002132
train	happy	1887	fer0002133
train	happy	1888	fer0002134
train	neutral	1889	fer0002135
train	surprise	1890	fer0002137
train	happy	1891	fer0002138
train	neutral	1892	fer0002139
train	neutral	1893	fer0002140
train	happy	1894	fer0002141
train	neutral	1895	fer0002142
train	surprise	1896	fer0002143
train	sad	1897	fer0002144
train	angry	1898	fer0002145
train	happy	1899	fer0002149
train	neutral	1900	fer0002152
train	neutral	1901	fer0002153
train	neutral	1902	fer0002154
train	neutral	1903	fer0002155
train	happy	1904	fer0002156
train	neutral	1905	fer0002157
train	neutral	1906	fer0002158
train	neutral	1907	fer0002160
train	surprise	1908	fer0002161
train	angry	1909	fer0002162
train	neutral	1910	fer0002163
train	happy	1911	fer0002164
train	fear	1912	fer0002165
train	neutral	1913	fer0002166
train	happy	1914	fer0002167
train	neutral	1915	fer0002168
train	surprise	1916	fer0002169
train	sad	1917	fer0002170
train	neutral	1918	fer0002171
train	sad	1919	fer0002172
train	neutral	1920	fer0002173
train	surprise	1921	fer0002174
train	neutral	1922	fer0002177
train	happy	1923	fer0002178
train	sad	1924	fer0002179
train	happy	1925	fer0002180
train	angry	1926	fer0002181
train	happy	1927	fer0002182
train	neutral	1928	fer0002183
train	surprise	1929	fer0002184
train	sad	1930	fer0002185
train	happy	1931	fer0002186
train	neutral	1932	fer0002187
train	happy	1933	fer0002188
train	angry	1934	fer0002189
train	neutral	1935	fer0002190
train	surprise	1936	fer0002191
train	neutral	1937	fer0002193
train	neutral	1938	fer0002194
train	happy	1939	fer0002195
train	surprise	1940	fer0002196
train	happy	1941	fer0002198
train	happy	1942	fer0002199
train	happy	1943	fer0002200
train	happy	1944	fer0002201
train	happy	1945	fer0002202
train	neutral	1946	fer0002203
train	sad	1947	fer0002204
train	neutral	1948	fer0002205
train	neutral	1949	fer0002206
train	happy	1950	fer0002207
train	happy	1951	fer0002208
train	happy	1952	fer0002209
train	neutral	1953	fer0002210
train	neutral	1954	fer0002212
train	sad	1955	fer0002213
train	happy	1956	fer0002214
train	happy	1957	fer0002215
train	angry	1958	fer0002216
train	happy	1959	fer0002218
train	neutral	1960	fer0002219
train	neutral	1961	fer0002220
train	sad	1962	fer0002221
train	neutral	1963	fer0002223
train	happy	1964	fer0002224
train	angry	1965	fer0002225
train	sad	1966	fer0002226
train	happy	1967	fer0002227
train	neutral	1968	fer0002228
train	angry	1969	fer0002229
train	surprise	1970	fer0002230
train	neutral	1971	fer0002231
train	neutral	1972	fer0002232
train	sad	1973	fer0002234
train	neutral	1974	fer0002235
train	happy	1975	fer0002236
train	neutral	1976	fer0002238
train	neutral	1977	fer0002239
train	sad	1978	fer0002240
train	surprise	1979	fer0002241
train	neutral	1980	fer0002242
train	angry	1981	fer0002243
train	neutral	1982	fer0002244
train	angry	1983	fer0002245
train	fear	1984	fer0002246
train	happy	1985	fer0002249
train	neutral	1986	fer0002250
train	sad	1987	fer0002251
train	neutral	1988	fer0002252
train	happy	1989	fer0002253
train	neutral	1990	fer0002254
train	surprise	1991	fer0002255
train	angry	1992	fer0002256
train	happy	1993	fer0002257
train	neutral	1994	fer0002258
train	neutral	1995	fer0002259
train	neutral	1996	fer0002260
train	angry	1997	fer0002261
train	surprise	1998	fer0002262
train	happy	1999	fer0002263
[truncated: 29,373 more rows]
