# Supplementary material for: Effect of observer’s cultural background and masking condition of target face on facial expression recognition for machine-learning dataset
Source: PLoS One. 2024 Oct 30;19(10):e0313029. doi: 10.1371/journal.pone.0313029 (PMC11524507; doi:10.1371/journal.pone.0313029)
Supplement: S1 Dataset — (ZIP) [file pone.0313029.s001.zip › Experiment Data/Western/label.csv]

fer0032220	(0, 0, 48, 48)	0	0	0	0	2	1	0	7	0	0
fer0032222	(0, 0, 48, 48)	3	0	0	5	0	0	0	0	2	0
fer0032223	(0, 0, 48, 48)	6	0	1	2	0	0	0	0	1	0
fer0032224	(0, 0, 48, 48)	0	0	4	0	1	2	3	0	0	0
fer0032225	(0, 0, 48, 48)	0	0	0	0	9	0	1	0	0	0
fer0032226	(0, 0, 48, 48)	6	0	0	4	0	0	0	0	0	0
fer0032227	(0, 0, 48, 48)	0	10	0	0	0	0	0	0	0	0
fer0032228	(0, 0, 48, 48)	0	0	0	0	8	0	1	0	1	0
fer0032229	(0, 0, 48, 48)	0	9	0	0	0	1	0	0	0	0
fer0032230	(0, 0, 48, 48)	0	10	0	0	0	0	0	0	0	0
fer0032231	(0, 0, 48, 48)	0	10	0	0	0	0	0	0	0	0
fer0032232	(0, 0, 48, 48)	10	0	0	0	0	0	0	0	0	0
fer0032233	(0, 0, 48, 48)	5	0	0	4	0	0	0	0	1	0
fer0032234	(0, 0, 48, 48)	7	0	1	2	0	0	0	0	0	0
fer0032235	(0, 0, 48, 48)	7	1	0	0	0	0	0	0	2	0
fer0032236	(0, 0, 48, 48)	0	8	1	0	1	0	0	0	0	0
fer0032237	(0, 0, 48, 48)	0	0	7	0	0	0	3	0	0	0
fer0032238	(0, 0, 48, 48)	9	0	0	1	0	0	0	0	0	0
fer0032239	(0, 0, 48, 48)	0	1	0	1	7	0	0	0	1	0
fer0032240	(0, 0, 48, 48)	1	8	0	0	0	1	0	0	0	0
fer0032241	(0, 0, 48, 48)	10	0	0	0	0	0	0	0	0	0
fer0032242	(0, 0, 48, 48)	3	0	0	0	7	0	0	0	0	0
fer0032243	(0, 0, 48, 48)	9	0	0	1	0	0	0	0	0	0
fer0032244	(0, 0, 48, 48)	0	10	0	0	0	0	0	0	0	0
fer0032245	(0, 0, 48, 48)	3	0	4	1	1	0	0	0	1	0
fer0032246	(0, 0, 48, 48)	1	1	6	0	0	0	2	0	0	0
fer0032247	(0, 0, 48, 48)	9	0	0	0	0	0	0	0	1	0
fer0032248	(0, 0, 48, 48)	8	0	0	2	0	0	0	0	0	0
fer0032249	(0, 0, 48, 48)	0	10	0	0	0	0	0	0	0	0
fer0032250	(0, 0, 48, 48)	3	0	0	4	0	0	0	0	3	0
fer0032251	(0, 0, 48, 48)	6	1	0	1	1	0	0	0	1	0
fer0032252	(0, 0, 48, 48)	10	0	0	0	0	0	0	0	0	0
fer0032253	(0, 0, 48, 48)	0	0	5	1	1	0	3	0	0	0
fer0032254	(0, 0, 48, 48)	1	0	0	0	0	8	0	0	1	0
fer0032255	(0, 0, 48, 48)	7	3	0	0	0	0	0	0	0	0
fer0032256	(0, 0, 48, 48)	0	1	4	0	1	0	0	0	4	0
fer0032257	(0, 0, 48, 48)	3	0	0	2	2	0	0	0	3	0
fer0032258	(0, 0, 48, 48)	0	1	0	0	9	0	0	0	0	0
fer0032259	(0, 0, 48, 48)	2	0	0	7	0	0	0	0	1	0
fer0032260	(0, 0, 48, 48)	3	1	0	3	0	0	0	2	1	0
fer0032261	(0, 0, 48, 48)	8	0	0	0	1	1	0	0	0	0
fer0032262	(0, 0, 48, 48)	2	0	0	6	0	0	0	1	1	0
fer0032263	(0, 0, 48, 48)	5	0	0	4	0	0	0	0	1	0
fer0032264	(0, 0, 48, 48)	5	0	0	1	0	0	0	2	2	0
fer0032265	(0, 0, 48, 48)	8	1	0	0	1	0	0	0	0	0
fer0032266	(0, 0, 48, 48)	0	10	0	0	0	0	0	0	0	0
fer0032267	(0, 0, 48, 48)	8	0	0	1	0	0	0	0	1	0
fer0032268	(0, 0, 48, 48)	1	8	0	1	0	0	0	0	0	0
fer0032269	(0, 0, 48, 48)	0	10	0	0	0	0	0	0	0	0
fer0032270	(0, 0, 48, 48)	1	1	0	8	0	0	0	0	0	0
fer0032271	(0, 0, 48, 48)	1	0	0	0	0	0	8	0	0	1
fer0032272	(0, 0, 48, 48)	2	8	0	0	0	0	0	0	0	0
fer0032273	(0, 0, 48, 48)	0	2	1	2	4	0	0	0	1	0
fer0032274	(0, 0, 48, 48)	3	0	0	0	7	0	0	0	0	0
fer0032275	(0, 0, 48, 48)	0	0	1	1	1	0	7	0	0	0
fer0032276	(0, 0, 48, 48)	0	5	5	0	0	0	0	0	0	0
fer0032277	(0, 0, 48, 48)	5	3	0	0	0	0	0	2	0	0
fer0032278	(0, 0, 48, 48)	7	0	0	2	0	0	0	0	1	0
fer0032279	(0, 0, 48, 48)	0	0	0	8	0	0	1	0	1	0
fer0032280	(0, 0, 48, 48)	8	1	0	1	0	0	0	0	0	0
fer0032281	(0, 0, 48, 48)	1	0	8	0	0	0	0	0	1	0
fer0032282	(0, 0, 48, 48)	4	6	0	0	0	0	0	0	0	0
fer0032283	(0, 0, 48, 48)	8	2	0	0	0	0	0	0	0	0
fer0032284	(0, 0, 48, 48)	0	0	0	3	7	0	0	0	0	0
fer0032285	(0, 0, 48, 48)	0	0	0	0	10	0	0	0	0	0
fer0032286	(0, 0, 48, 48)	0	10	0	0	0	0	0	0	0	0
fer0032287	(0, 0, 48, 48)	0	0	10	0	0	0	0	0	0	0
fer0032288	(0, 0, 48, 48)	10	0	0	0	0	0	0	0	0	0
fer0032289	(0, 0, 48, 48)	7	0	0	1	0	0	0	0	2	0
fer0032290	(0, 0, 48, 48)	1	0	0	5	0	0	3	0	1	0
fer0032291	(0, 0, 48, 48)	1	0	0	0	6	2	0	1	0	0
fer0032292	(0, 0, 48, 48)	0	0	9	0	0	0	0	0	1	0
fer0032293	(0, 0, 48, 48)	9	1	0	0	0	0	0	0	0	0
fer0032294	(0, 0, 48, 48)	0	10	0	0	0	0	0	0	0	0
fer0032295	(0, 0, 48, 48)	7	0	0	0	0	0	0	2	1	0
fer0032296	(0, 0, 48, 48)	10	0	0	0	0	0	0	0	0	0
fer0032297	(0, 0, 48, 48)	5	0	0	3	1	1	0	0	0	0
fer0032298	(0, 0, 48, 48)	1	0	9	0	0	0	0	0	0	0
fer0032299	(0, 0, 48, 48)	0	9	0	0	0	0	0	1	0	0
fer0032300	(0, 0, 48, 48)	1	0	3	0	0	0	6	0	0	0
fer0032301	(0, 0, 48, 48)	1	9	0	0	0	0	0	0	0	0
fer0032302	(0, 0, 48, 48)	2	0	6	1	0	0	0	0	1	0
fer0032303	(0, 0, 48, 48)	5	0	0	3	0	0	0	0	2	0
fer0032304	(0, 0, 48, 48)	1	8	0	0	0	0	0	0	0	1
fer0032305	(0, 0, 48, 48)	5	0	0	3	0	0	0	0	2	0
fer0032306	(0, 0, 48, 48)	8	0	0	1	0	0	0	0	1	0
fer0032307	(0, 0, 48, 48)	2	0	7	0	0	0	1	0	0	0
fer0032308	(0, 0, 48, 48)	3	7	0	0	0	0	0	0	0	0
fer0032309	(0, 0, 48, 48)	0	1	7	0	0	0	2	0	0	0
fer0032310	(0, 0, 48, 48)	1	9	0	0	0	0	0	0	0	0
fer0032311	(0, 0, 48, 48)	0	1	8	0	0	0	1	0	0	0
fer0032312	(0, 0, 48, 48)	6	0	0	2	2	0	0	0	0	0
fer0032313	(0, 0, 48, 48)	9	0	0	0	1	0	0	0	0	0
fer0032314	(0, 0, 48, 48)	8	0	0	1	0	0	0	0	1	0
fer0032315	(0, 0, 48, 48)	5	0	0	0	2	0	0	1	2	0
fer0032316	(0, 0, 48, 48)	6	0	0	2	0	1	0	0	1	0
fer0032317	(0, 0, 48, 48)	0	0	10	0	0	0	0	0	0	0
fer0032318	(0, 0, 48, 48)	0	0	0	9	0	0	0	0	1	0
fer0032319	(0, 0, 48, 48)	5	0	0	1	0	0	0	3	1	0
fer0032320	(0, 0, 48, 48)	0	0	9	0	0	0	1	0	0	0
fer0032321	(0, 0, 48, 48)	0	10	0	0	0	0	0	0	0	0
fer0032322	(0, 0, 48, 48)	5	0	0	5	0	0	0	0	0	0
fer0032323	(0, 0, 48, 48)	10	0	0	0	0	0	0	0	0	0
fer0032324	(0, 0, 48, 48)	0	10	0	0	0	0	0	0	0	0
fer0032325	(0, 0, 48, 48)	4	5	0	0	0	0	0	0	1	0
fer0032326	(0, 0, 48, 48)	0	0	7	0	0	0	2	0	1	0
fer0032327	(0, 0, 48, 48)	0	0	9	0	0	0	1	0	0	0
fer0032328	(0, 0, 48, 48)	0	0	10	0	0	0	0	0	0	0
fer0032329	(0, 0, 48, 48)	0	10	0	0	0	0	0	0	0	0
fer0032330	(0, 0, 48, 48)	1	0	0	0	7	0	2	0	0	0
fer0032331	(0, 0, 48, 48)	0	6	2	0	0	0	0	0	2	0
fer0032332	(0, 0, 48, 48)	0	0	1	0	7	0	2	0	0	0
fer0032333	(0, 0, 48, 48)	0	2	4	0	3	0	0	0	1	0
fer0032334	(0, 0, 48, 48)	0	10	0	0	0	0	0	0	0	0
fer0032335	(0, 0, 48, 48)	8	1	0	0	0	0	0	0	1	0
fer0032336	(0, 0, 48, 48)	0	10	0	0	0	0	0	0	0	0
fer0032337	(0, 0, 48, 48)	0	10	0	0	0	0	0	0	0	0
fer0032338	(0, 0, 48, 48)	0	10	0	0	0	0	0	0	0	0
fer0032339	(0, 0, 48, 48)	3	0	0	0	3	0	0	1	2	1
fer0032340	(0, 0, 48, 48)	9	0	0	0	0	0	0	1	0	0
fer0032341	(0, 0, 48, 48)	0	10	0	0	0	0	0	0	0	0
fer0032342	(0, 0, 48, 48)	0	1	8	0	0	0	0	0	1	0
fer0032343	(0, 0, 48, 48)	7	0	0	3	0	0	0	0	0	0
fer0032344	(0, 0, 48, 48)	7	0	0	3	0	0	0	0	0	0
fer0032345	(0, 0, 48, 48)	0	0	1	1	7	0	0	0	1	0
fer0032346	(0, 0, 48, 48)	2	0	0	5	0	0	0	1	1	1
fer0032347	(0, 0, 48, 48)	0	10	0	0	0	0	0	0	0	0
fer0032348	(0, 0, 48, 48)	1	8	0	0	0	0	0	0	1	0
fer0032349	(0, 0, 48, 48)	1	9	0	0	0	0	0	0	0	0
fer0032350	(0, 0, 48, 48)	9	0	0	0	0	0	0	0	1	0
fer0032351	(0, 0, 48, 48)	0	10	0	0	0	0	0	0	0	0
fer0032352	(0, 0, 48, 48)	3	0	0	7	0	0	0	0	0	0
fer0032353	(0, 0, 48, 48)	1	0	0	0	3	2	0	3	1	0
fer0032354	(0, 0, 48, 48)	0	0	9	0	0	0	1	0	0	0
fer0032355	(0, 0, 48, 48)	9	0	0	1	0	0	0	0	0	0
fer0032356	(0, 0, 48, 48)	5	0	0	3	1	0	0	0	1	0
fer0032357	(0, 0, 48, 48)	8	0	0	1	0	0	0	0	1	0
fer0032358	(0, 0, 48, 48)	0	8	1	0	1	0	0	0	0	0
fer0032359	(0, 0, 48, 48)	0	0	0	1	9	0	0	0	0	0
fer0032360	(0, 0, 48, 48)	5	0	0	5	0	0	0	0	0	0
fer0032361	(0, 0, 48, 48)	0	10	0	0	0	0	0	0	0	0
fer0032362	(0, 0, 48, 48)	0	10	0	0	0	0	0	0	0	0
fer0032363	(0, 0, 48, 48)	0	0	0	10	0	0	0	0	0	0
fer0032364	(0, 0, 48, 48)	5	0	0	2	3	0	0	0	0	0
fer0032365	(0, 0, 48, 48)	10	0	0	0	0	0	0	0	0	0
fer0032366	(0, 0, 48, 48)	0	4	6	0	0	0	0	0	0	0
fer0032367	(0, 0, 48, 48)	10	0	0	0	0	0	0	0	0	0
fer0032368	(0, 0, 48, 48)	10	0	0	0	0	0	0	0	0	0
fer0032369	(0, 0, 48, 48)	1	1	0	6	0	0	0	0	2	0
fer0032370	(0, 0, 48, 48)	9	0	0	0	0	0	0	0	1	0
fer0032371	(0, 0, 48, 48)	10	0	0	0	0	0	0	0	0	0
fer0032372	(0, 0, 48, 48)	9	0	0	0	0	0	0	0	1	0
fer0032373	(0, 0, 48, 48)	8	1	0	1	0	0	0	0	0	0
fer0032374	(0, 0, 48, 48)	10	0	0	0	0	0	0	0	0	0
fer0032375	(0, 0, 48, 48)	0	2	8	0	0	0	0	0	0	0
fer0032376	(0, 0, 48, 48)	3	0	3	0	1	0	1	0	2	0
fer0032377	(0, 0, 48, 48)	4	0	0	3	1	0	0	0	2	0
fer0032378	(0, 0, 48, 48)	8	0	0	1	0	0	0	0	1	0
fer0032379	(0, 0, 48, 48)	0	9	0	0	0	1	0	0	0	0
fer0032380	(0, 0, 48, 48)	5	0	0	4	0	0	0	0	1	0
fer0032381	(0, 0, 48, 48)	0	2	6	0	0	0	1	0	1	0
fer0032382	(0, 0, 48, 48)	0	10	0	0	0	0	0	0	0	0
fer0032383	(0, 0, 48, 48)	0	0	10	0	0	0	0	0	0	0
fer0032384	(0, 0, 48, 48)	3	0	0	4	0	0	0	1	2	0
fer0032385	(0, 0, 48, 48)	6	0	0	1	1	0	1	0	1	0
fer0032386	(0, 0, 48, 48)	4	0	0	5	0	0	0	0	1	0
fer0032387	(0, 0, 48, 48)	0	1	4	0	0	2	0	0	3	0
fer0032388	(0, 0, 48, 48)	0	10	0	0	0	0	0	0	0	0
fer0032389	(0, 0, 48, 48)	10	0	0	0	0	0	0	0	0	0
fer0032390	(0, 0, 48, 48)	0	10	0	0	0	0	0	0	0	0
fer0032391	(0, 0, 48, 48)	0	1	8	0	0	0	1	0	0	0
fer0032392	(0, 0, 48, 48)	2	0	0	1	5	0	1	0	1	0
fer0032393	(0, 0, 48, 48)	0	10	0	0	0	0	0	0	0	0
fer0032394	(0, 0, 48, 48)	2	0	0	2	4	0	0	0	1	1
fer0032395	(0, 0, 48, 48)	0	0	1	0	9	0	0	0	0	0
fer0032396	(0, 0, 48, 48)	8	0	0	0	0	0	0	0	1	1
fer0032397	(0, 0, 48, 48)	3	0	3	0	0	0	0	0	4	0
fer0032398	(0, 0, 48, 48)	2	0	1	4	2	1	0	0	0	0
fer0032399	(0, 0, 48, 48)	5	0	0	2	0	0	0	0	3	0
fer0032400	(0, 0, 48, 48)	7	0	0	3	0	0	0	0	0	0
fer0032401	(0, 0, 48, 48)	2	1	0	0	0	0	0	4	3	0
fer0032402	(0, 0, 48, 48)	9	0	0	0	0	0	0	0	1	0
fer0032403	(0, 0, 48, 48)	0	0	1	0	8	0	1	0	0	0
fer0032404	(0, 0, 48, 48)	9	0	0	1	0	0	0	0	0	0
fer0032405	(0, 0, 48, 48)	9	0	0	1	0	0	0	0	0	0
fer0032406	(0, 0, 48, 48)	0	1	9	0	0	0	0	0	0	0
fer0032407	(0, 0, 48, 48)	2	0	0	6	1	0	0	0	1	0
fer0032408	(0, 0, 48, 48)	0	0	0	5	1	2	1	0	1	0
fer0032409	(0, 0, 48, 48)	2	0	2	3	0	1	0	0	2	0
fer0032410	(0, 0, 48, 48)	2	8	0	0	0	0	0	0	0	0
fer0032411	(0, 0, 48, 48)	0	2	3	0	4	0	0	0	1	0
fer0032412	(0, 0, 48, 48)	8	0	0	1	0	1	0	0	0	0
fer0032413	(0, 0, 48, 48)	7	1	0	1	0	0	0	1	0	0
fer0032414	(0, 0, 48, 48)	7	0	0	1	0	0	0	0	2	0
fer0032415	(0, 0, 48, 48)	0	0	10	0	0	0	0	0	0	0
fer0032416	(0, 0, 48, 48)	0	0	10	0	0	0	0	0	0	0
fer0032417	(0, 0, 48, 48)	8	0	0	0	2	0	0	0	0	0
fer0032418	(0, 0, 48, 48)	0	0	6	0	0	0	2	0	2	0
fer0032419	(0, 0, 48, 48)	0	10	0	0	0	0	0	0	0	0
fer0032420	(0, 0, 48, 48)	2	0	1	2	1	0	0	0	4	0
fer0032421	(0, 0, 48, 48)	0	0	0	0	6	0	1	0	3	0
fer0032422	(0, 0, 48, 48)	1	0	0	7	0	0	0	0	2	0
fer0032423	(0, 0, 48, 48)	0	10	0	0	0	0	0	0	0	0
fer0032424	(0, 0, 48, 48)	7	0	0	3	0	0	0	0	0	0
fer0032425	(0, 0, 48, 48)	10	0	0	0	0	0	0	0	0	0
fer0032426	(0, 0, 48, 48)	0	3	3	0	0	1	1	1	1	0
fer0032427	(0, 0, 48, 48)	0	0	9	0	0	0	1	0	0	0
fer0032428	(0, 0, 48, 48)	0	0	5	0	4	0	0	1	0	0
fer0032429	(0, 0, 48, 48)	7	0	0	2	0	0	0	0	1	0
fer0032430	(0, 0, 48, 48)	9	0	0	0	1	0	0	0	0	0
fer0032431	(0, 0, 48, 48)	10	0	0	0	0	0	0	0	0	0
fer0032432	(0, 0, 48, 48)	0	0	7	1	0	0	2	0	0	0
fer0032433	(0, 0, 48, 48)	4	1	1	0	0	0	0	0	4	0
fer0032434	(0, 0, 48, 48)	0	0	0	0	10	0	0	0	0	0
fer0032435	(0, 0, 48, 48)	5	1	3	0	0	0	0	0	1	0
fer0032436	(0, 0, 48, 48)	8	2	0	0	0	0	0	0	0	0
fer0032437	(0, 0, 48, 48)	1	8	0	0	0	0	0	1	0	0
fer0032438	(0, 0, 48, 48)	9	0	0	0	0	0	0	1	0	0
fer0032439	(0, 0, 48, 48)	7	0	0	0	0	1	0	0	2	0
fer0032440	(0, 0, 48, 48)	3	0	0	3	1	0	0	1	2	0
fer0032441	(0, 0, 48, 48)	1	0	0	7	0	0	0	0	2	0
fer0032442	(0, 0, 48, 48)	2	0	4	2	0	1	0	0	1	0
fer0032443	(0, 0, 48, 48)	0	2	7	0	0	0	0	0	1	0
fer0032444	(0, 0, 48, 48)	8	2	0	0	0	0	0	0	0	0
fer0032445	(0, 0, 48, 48)	1	9	0	0	0	0	0	0	0	0
fer0032446	(0, 0, 48, 48)	0	2	5	0	1	0	1	0	1	0
fer0032447	(0, 0, 48, 48)	0	0	1	0	1	2	1	3	2	0
fer0032448	(0, 0, 48, 48)	0	0	9	0	0	0	0	0	1	0
fer0032449	(0, 0, 48, 48)	1	8	0	0	0	0	0	0	1	0
fer0032450	(0, 0, 48, 48)	1	8	0	0	0	0	0	0	1	0
fer0032451	(0, 0, 48, 48)	5	0	0	4	0	0	0	0	1	0
fer0032452	(0, 0, 48, 48)	0	3	4	0	0	0	2	1	0	0
fer0032453	(0, 0, 48, 48)	1	2	0	4	1	1	0	1	0	0
fer0032454	(0, 0, 48, 48)	1	0	0	7	1	0	0	0	1	0
fer0032455	(0, 0, 48, 48)	5	0	0	2	0	1	0	0	2	0
fer0032456	(0, 0, 48, 48)	4	0	0	3	2	0	0	1	0	0
fer0032457	(0, 0, 48, 48)	0	0	8	0	0	0	2	0	0	0
fer0032458	(0, 0, 48, 48)	1	8	0	0	0	0	0	0	1	0
fer0032459	(0, 0, 48, 48)	5	2	0	0	1	0	0	1	1	0
fer0032460	(0, 0, 48, 48)	0	0	4	0	0	0	5	0	0	1
fer0032461	(0, 0, 48, 48)	5	0	0	3	1	0	0	0	1	0
fer0032462	(0, 0, 48, 48)	0	0	1	0	6	0	3	0	0	0
fer0032463	(0, 0, 48, 48)	0	10	0	0	0	0	0	0	0	0
fer0032464	(0, 0, 48, 48)	3	0	5	0	0	0	0	0	2	0
fer0032465	(0, 0, 48, 48)	0	10	0	0	0	0	0	0	0	0
fer0032466	(0, 0, 48, 48)	0	10	0	0	0	0	0	0	0	0
fer0032467	(0, 0, 48, 48)	9	0	0	0	0	0	0	0	1	0
fer0032468	(0, 0, 48, 48)	1	0	0	0	3	3	2	0	1	0
fer0032469	(0, 0, 48, 48)	9	0	0	0	0	0	0	0	1	0
fer0032470	(0, 0, 48, 48)	3	0	2	1	0	1	1	0	2	0
fer0032471	(0, 0, 48, 48)	7	0	0	1	0	0	0	2	0	0
fer0032472	(0, 0, 48, 48)	8	0	0	0	2	0	0	0	0	0
fer0032473	(0, 0, 48, 48)	1	0	0	7	0	0	0	0	2	0
fer0032474	(0, 0, 48, 48)	0	0	0	10	0	0	0	0	0	0
fer0032475	(0, 0, 48, 48)	3	0	7	0	0	0	0	0	0	0
fer0032476	(0, 0, 48, 48)	0	8	0	0	0	0	0	0	2	0
fer0032477	(0, 0, 48, 48)	0	10	0	0	0	0	0	0	0	0
fer0032478	(0, 0, 48, 48)	0	10	0	0	0	0	0	0	0	0
fer0032479	(0, 0, 48, 48)	0	9	0	0	0	0	0	0	1	0
fer0032480	(0, 0, 48, 48)	0	10	0	0	0	0	0	0	0	0
fer0032481	(0, 0, 48, 48)	0	0	0	0	6	2	0	0	2	0
fer0032482	(0, 0, 48, 48)	0	5	5	0	0	0	0	0	0	0
fer0032483	(0, 0, 48, 48)	7	3	0	0	0	0	0	0	0	0
fer0032484	(0, 0, 48, 48)	0	1	0	4	0	0	0	0	5	0
fer0032485	(0, 0, 48, 48)	0	0	3	0	3	0	4	0	0	0
fer0032486	(0, 0, 48, 48)	8	0	0	1	0	0	0	0	1	0
fer0032487	(0, 0, 48, 48)	1	0	0	6	0	0	0	0	3	0
fer0032488	(0, 0, 48, 48)	2	0	0	2	0	0	1	4	1	0
fer0032489	(0, 0, 48, 48)	5	0	0	3	0	0	0	0	2	0
fer0032490	(0, 0, 48, 48)	0	10	0	0	0	0	0	0	0	0
fer0032491	(0, 0, 48, 48)	0	0	5	3	0	0	2	0	0	0
fer0032492	(0, 0, 48, 48)	0	0	10	0	0	0	0	0	0	0
fer0032493	(0, 0, 48, 48)	7	0	0	0	1	0	0	0	2	0
fer0032494	(0, 0, 48, 48)	7	0	0	1	2	0	0	0	0	0
fer0032495	(0, 0, 48, 48)	0	10	0	0	0	0	0	0	0	0
fer0032496	(0, 0, 48, 48)	0	10	0	0	0	0	0	0	0	0
fer0032497	(0, 0, 48, 48)	8	0	0	2	0	0	0	0	0	0
fer0032498	(0, 0, 48, 48)	8	1	0	0	0	0	0	1	0	0
fer0032499	(0, 0, 48, 48)	10	0	0	0	0	0	0	0	0	0
fer0032500	(0, 0, 48, 48)	3	0	0	0	3	1	0	2	1	0
fer0032501	(0, 0, 48, 48)	5	0	0	4	0	0	0	0	1	0
fer0032502	(0, 0, 48, 48)	0	0	0	9	1	0	0	0	0	0
fer0032503	(0, 0, 48, 48)	2	7	0	1	0	0	0	0	0	0
fer0032504	(0, 0, 48, 48)	7	0	0	1	0	0	0	1	1	0
fer0032505	(0, 0, 48, 48)	4	0	0	5	0	0	0	0	1	0
fer0032506	(0, 0, 48, 48)	3	0	0	1	6	0	0	0	0	0
fer0032507	(0, 0, 48, 48)	8	0	0	1	0	0	0	0	1	0
fer0032508	(0, 0, 48, 48)	0	9	1	0	0	0	0	0	0	0
fer0032509	(0, 0, 48, 48)	5	3	0	0	0	0	1	0	1	0
fer0032510	(0, 0, 48, 48)	0	0	0	0	0	1	8	0	1	0
fer0032511	(0, 0, 48, 48)	4	0	0	4	0	0	0	0	2	0
fer0032512	(0, 0, 48, 48)	0	10	0	0	0	0	0	0	0	0
fer0032513	(0, 0, 48, 48)	6	0	0	0	4	0	0	0	0	0
fer0032514	(0, 0, 48, 48)	5	0	0	3	1	1	0	0	0	0
fer0032515	(0, 0, 48, 48)	2	0	0	2	3	2	0	0	1	0
fer0032516	(0, 0, 48, 48)	0	10	0	0	0	0	0	0	0	0
fer0032517	(0, 0, 48, 48)	0	10	0	0	0	0	0	0	0	0
fer0032518	(0, 0, 48, 48)	7	0	0	1	0	1	0	0	1	0
fer0032519	(0, 0, 48, 48)	9	0	0	1	0	0	0	0	0	0
fer0032520	(0, 0, 48, 48)	2	0	7	0	0	0	1	0	0	0
fer0032521	(0, 0, 48, 48)	0	0	0	0	9	0	0	0	0	1
fer0032522	(0, 0, 48, 48)	1	0	3	1	4	0	0	0	1	0
fer0032523	(0, 0, 48, 48)	0	0	0	0	8	0	0	0	2	0
fer0032524	(0, 0, 48, 48)	8	0	0	0	0	0	0	0	2	0
fer0032526	(0, 0, 48, 48)	4	0	0	6	0	0	0	0	0	0
fer0032527	(0, 0, 48, 48)	5	0	0	4	0	0	0	0	1	0
fer0032528	(0, 0, 48, 48)	5	0	0	5	0	0	0	0	0	0
fer0032529	(0, 0, 48, 48)	0	10	0	0	0	0	0	0	0	0
fer0032530	(0, 0, 48, 48)	9	1	0	0	0	0	0	0	0	0
fer0032531	(0, 0, 48, 48)	7	0	0	3	0	0	0	0	0	0
fer0032532	(0, 0, 48, 48)	1	1	1	1	6	0	0	0	0	0
fer0032533	(0, 0, 48, 48)	0	0	9	0	0	0	1	0	0	0
fer0032534	(0, 0, 48, 48)	3	0	1	0	5	0	0	0	1	0
fer0032535	(0, 0, 48, 48)	0	0	0	10	0	0	0	0	0	0
fer0032536	(0, 0, 48, 48)	0	10	0	0	0	0	0	0	0	0
fer0032537	(0, 0, 48, 48)	8	2	0	0	0	0	0	0	0	0
fer0032538	(0, 0, 48, 48)	0	0	0	8	0	0	2	0	0	0
fer0032539	(0, 0, 48, 48)	7	0	1	0	0	0	0	0	2	0
fer0032540	(0, 0, 48, 48)	0	10	0	0	0	0	0	0	0	0
fer0032541	(0, 0, 48, 48)	6	0	0	4	0	0	0	0	0	0
fer0032542	(0, 0, 48, 48)	7	2	0	0	0	0	0	1	0	0
fer0032543	(0, 0, 48, 48)	0	1	0	0	1	0	8	0	0	0
fer0032544	(0, 0, 48, 48)	4	0	0	5	1	0	0	0	0	0
fer0032545	(0, 0, 48, 48)	0	0	1	0	8	0	0	0	1	0
fer0032546	(0, 0, 48, 48)	0	9	0	0	0	0	0	0	0	1
fer0032547	(0, 0, 48, 48)	7	0	0	1	1	0	0	0	1	0
fer0032548	(0, 0, 48, 48)	0	0	0	9	1	0	0	0	0	0
fer0032549	(0, 0, 48, 48)	0	10	0	0	0	0	0	0	0	0
fer0032550	(0, 0, 48, 48)	5	4	0	0	1	0	0	0	0	0
fer0032551	(0, 0, 48, 48)	0	10	0	0	0	0	0	0	0	0
fer0032552	(0, 0, 48, 48)	1	2	7	0	0	0	0	0	0	0
fer0032553	(0, 0, 48, 48)	7	1	0	1	0	0	0	0	1	0
fer0032554	(0, 0, 48, 48)	5	5	0	0	0	0	0	0	0	0
fer0032555	(0, 0, 48, 48)	0	0	9	0	0	0	0	0	1	0
fer0032556	(0, 0, 48, 48)	9	0	0	0	0	0	0	0	1	0
fer0032557	(0, 0, 48, 48)	0	0	3	0	7	0	0	0	0	0
fer0032558	(0, 0, 48, 48)	7	0	0	1	0	0	0	1	1	0
fer0032559	(0, 0, 48, 48)	5	0	0	3	1	0	0	0	1	0
fer0032560	(0, 0, 48, 48)	2	0	0	7	0	0	0	0	1	0
fer0032561	(0, 0, 48, 48)	8	0	0	1	0	0	0	0	1	0
fer0032562	(0, 0, 48, 48)	2	1	1	3	0	2	0	0	1	0
fer0032563	(0, 0, 48, 48)	7	0	0	1	0	0	0	0	2	0
fer0032564	(0, 0, 48, 48)	7	0	0	3	0	0	0	0	0	0
fer0032565	(0, 0, 48, 48)	0	0	0	0	10	0	0	0	0	0
fer0032566	(0, 0, 48, 48)	0	10	0	0	0	0	0	0	0	0
fer0032567	(0, 0, 48, 48)	0	5	4	0	0	0	0	0	1	0
fer0032568	(0, 0, 48, 48)	1	0	0	0	7	2	0	0	0	0
fer0032569	(0, 0, 48, 48)	2	0	0	0	3	3	0	0	2	0
fer0032570	(0, 0, 48, 48)	0	10	0	0	0	0	0	0	0	0
fer0032571	(0, 0, 48, 48)	0	0	8	0	0	1	0	0	1	0
fer0032572	(0, 0, 48, 48)	0	0	4	0	4	0	0	0	2	0
fer0032573	(0, 0, 48, 48)	8	0	0	1	0	0	0	0	1	0
fer0032574	(0, 0, 48, 48)	0	3	6	0	0	0	1	0	0	0
fer0032575	(0, 0, 48, 48)	4	0	0	4	1	0	0	0	1	0
fer0032576	(0, 0, 48, 48)	4	0	0	0	5	0	0	0	1	0
fer0032577	(0, 0, 48, 48)	0	9	1	0	0	0	0	0	0	0
fer0032578	(0, 0, 48, 48)	2	0	0	8	0	0	0	0	0	0
fer0032579	(0, 0, 48, 48)	1	9	0	0	0	0	0	0	0	0
fer0032580	(0, 0, 48, 48)	1	4	5	0	0	0	0	0	0	0
fer0032581	(0, 0, 48, 48)	0	10	0	0	0	0	0	0	0	0
fer0032582	(0, 0, 48, 48)	0	10	0	0	0	0	0	0	0	0
fer0032583	(0, 0, 48, 48)	4	0	0	6	0	0	0	0	0	0
fer0032584	(0, 0, 48, 48)	0	10	0	0	0	0	0	0	0	0
fer0032585	(0, 0, 48, 48)	1	1	0	8	0	0	0	0	0	0
fer0032586	(0, 0, 48, 48)	5	0	0	3	0	0	0	0	2	0
fer0032587	(0, 0, 48, 48)	7	0	0	2	0	0	0	0	1	0
fer0032588	(0, 0, 48, 48)	2	0	3	1	0	0	3	0	1	0
fer0032589	(0, 0, 48, 48)	7	0	0	1	0	1	0	0	1	0
fer0032590	(0, 0, 48, 48)	0	10	0	0	0	0	0	0	0	0
fer0032591	(0, 0, 48, 48)	0	9	1	0	0	0	0	0	0	0
fer0032592	(0, 0, 48, 48)	4	4	0	0	0	0	0	1	1	0
fer0032593	(0, 0, 48, 48)	5	1	0	2	0	0	0	0	2	0
fer0032594	(0, 0, 48, 48)	6	0	0	4	0	0	0	0	0	0
fer0032595	(0, 0, 48, 48)	0	10	0	0	0	0	0	0	0	0
fer0032596	(0, 0, 48, 48)	8	0	0	0	1	0	0	0	1	0
fer0032597	(0, 0, 48, 48)	0	10	0	0	0	0	0	0	0	0
fer0032598	(0, 0, 48, 48)	3	6	0	0	0	0	0	0	1	0
fer0032599	(0, 0, 48, 48)	0	10	0	0	0	0	0	0	0	0
fer0032600	(0, 0, 48, 48)	4	0	6	0	0	0	0	0	0	0
fer0032601	(0, 0, 48, 48)	1	0	7	0	0	0	2	0	0	0
fer0032602	(0, 0, 48, 48)	1	0	0	0	0	9	0	0	0	0
fer0032603	(0, 0, 48, 48)	6	0	0	1	2	0	1	0	0	0
fer0032604	(0, 0, 48, 48)	0	2	3	0	2	0	3	0	0	0
fer0032605	(0, 0, 48, 48)	9	0	0	0	1	0	0	0	0	0
fer0032606	(0, 0, 48, 48)	0	10	0	0	0	0	0	0	0	0
fer0032607	(0, 0, 48, 48)	0	9	0	0	0	0	0	0	1	0
fer0032608	(0, 0, 48, 48)	8	0	0	1	1	0	0	0	0	0
fer0032609	(0, 0, 48, 48)	1	0	7	0	0	0	2	0	0	0
fer0032610	(0, 0, 48, 48)	0	10	0	0	0	0	0	0	0	0
fer0032611	(0, 0, 48, 48)	1	0	0	0	0	0	9	0	0	0
fer0032612	(0, 0, 48, 48)	4	0	0	4	0	0	0	0	2	0
fer0032613	(0, 0, 48, 48)	2	0	0	4	1	0	0	0	3	0
fer0032614	(0, 0, 48, 48)	1	0	0	9	0	0	0	0	0	0
fer0032615	(0, 0, 48, 48)	0	0	10	0	0	0	0	0	0	0
fer0032616	(0, 0, 48, 48)	0	0	0	4	0	0	5	0	1	0
fer0032617	(0, 0, 48, 48)	2	7	0	0	1	0	0	0	0	0
fer0032618	(0, 0, 48, 48)	7	0	0	1	0	0	0	1	1	0
fer0032619	(0, 0, 48, 48)	0	10	0	0	0	0	0	0	0	0
fer0032620	(0, 0, 48, 48)	10	0	0	0	0	0	0	0	0	0
fer0032621	(0, 0, 48, 48)	0	10	0	0	0	0	0	0	0	0
fer0032622	(0, 0, 48, 48)	6	0	0	1	0	0	0	2	1	0
fer0032623	(0, 0, 48, 48)	7	0	0	0	0	0	0	2	1	0
fer0032624	(0, 0, 48, 48)	10	0	0	0	0	0	0	0	0	0
fer0032625	(0, 0, 48, 48)	9	0	0	0	0	0	0	0	1	0
fer0032626	(0, 0, 48, 48)	3	0	0	6	0	0	0	0	1	0
fer0032627	(0, 0, 48, 48)	2	0	0	7	0	0	0	0	1	0
fer0032628	(0, 0, 48, 48)	0	7	1	0	0	0	2	0	0	0
fer0032629	(0, 0, 48, 48)	2	0	0	0	5	0	0	0	3	0
fer0032630	(0, 0, 48, 48)	0	0	1	0	9	0	0	0	0	0
fer0032631	(0, 0, 48, 48)	4	0	1	1	0	1	1	0	2	0
fer0032632	(0, 0, 48, 48)	8	0	0	0	0	0	1	0	1	0
fer0032633	(0, 0, 48, 48)	2	0	8	0	0	0	0	0	0	0
fer0032634	(0, 0, 48, 48)	6	4	0	0	0	0	0	0	0	0
fer0032635	(0, 0, 48, 48)	7	0	0	1	1	0	0	1	0	0
fer0032636	(0, 0, 48, 48)	0	1	5	0	0	1	3	0	0	0
fer0032637	(0, 0, 48, 48)	0	0	0	7	0	3	0	0	0	0
fer0032638	(0, 0, 48, 48)	0	0	0	3	5	1	0	0	1	0
fer0032639	(0, 0, 48, 48)	7	0	1	1	0	0	0	0	1	0
fer0032640	(0, 0, 48, 48)	1	0	4	1	0	0	3	0	1	0
fer0032641	(0, 0, 48, 48)	1	9	0	0	0	0	0	0	0	0
fer0032642	(0, 0, 48, 48)	0	0	5	0	0	0	3	0	2	0
fer0032643	(0, 0, 48, 48)	0	10	0	0	0	0	0	0	0	0
fer0032644	(0, 0, 48, 48)	9	0	0	0	0	0	0	0	1	0
fer0032645	(0, 0, 48, 48)	4	0	1	0	1	0	0	1	3	0
fer0032646	(0, 0, 48, 48)	10	0	0	0	0	0	0	0	0	0
fer0032647	(0, 0, 48, 48)	3	0	5	1	0	0	0	0	1	0
fer0032648	(0, 0, 48, 48)	0	10	0	0	0	0	0	0	0	0
fer0032649	(0, 0, 48, 48)	8	0	0	1	0	0	0	0	1	0
fer0032650	(0, 0, 48, 48)	10	0	0	0	0	0	0	0	0	0
fer0032651	(0, 0, 48, 48)	1	0	0	8	0	0	0	0	1	0
fer0032652	(0, 0, 48, 48)	0	10	0	0	0	0	0	0	0	0
fer0032653	(0, 0, 48, 48)	0	10	0	0	0	0	0	0	0	0
fer0032654	(0, 0, 48, 48)	2	0	7	0	0	0	0	0	1	0
fer0032655	(0, 0, 48, 48)	9	0	0	1	0	0	0	0	0	0
fer0032656	(0, 0, 48, 48)	10	0	0	0	0	0	0	0	0	0
fer0032657	(0, 0, 48, 48)	0	10	0	0	0	0	0	0	0	0
fer0032658	(0, 0, 48, 48)	7	0	1	0	0	0	0	1	1	0
fer0032659	(0, 0, 48, 48)	1	0	0	0	0	1	0	7	1	0
fer0032660	(0, 0, 48, 48)	8	0	0	0	0	0	0	0	2	0
fer0032661	(0, 0, 48, 48)	3	7	0	0	0	0	0	0	0	0
fer0032662	(0, 0, 48, 48)	9	0	0	1	0	0	0	0	0	0
fer0032663	(0, 0, 48, 48)	0	8	0	0	0	0	0	2	0	0
fer0032664	(0, 0, 48, 48)	7	0	0	1	0	0	0	0	2	0
fer0032665	(0, 0, 48, 48)	9	0	0	1	0	0	0	0	0	0
fer0032666	(0, 0, 48, 48)	2	8	0	0	0	0	0	0	0	0
fer0032667	(0, 0, 48, 48)	0	10	0	0	0	0	0	0	0	0
fer0032668	(0, 0, 48, 48)	8	0	0	1	0	0	0	0	1	0
fer0032669	(0, 0, 48, 48)	0	0	6	0	2	0	2	0	0	0
fer0032670	(0, 0, 48, 48)	10	0	0	0	0	0	0	0	0	0
fer0032671	(0, 0, 48, 48)	0	0	1	0	7	0	0	0	2	0
fer0032672	(0, 0, 48, 48)	7	0	0	3	0	0	0	0	0	0
fer0032673	(0, 0, 48, 48)	0	0	4	0	0	0	6	0	0	0
fer0032674	(0, 0, 48, 48)	9	0	0	1	0	0	0	0	0	0
fer0032675	(0, 0, 48, 48)	6	0	1	0	2	0	0	0	1	0
fer0032676	(0, 0, 48, 48)	2	0	6	0	0	0	0	0	1	1
fer0032677	(0, 0, 48, 48)	1	8	0	0	0	0	0	0	1	0
fer0032678	(0, 0, 48, 48)	3	0	0	7	0	0	0	0	0	0
fer0032679	(0, 0, 48, 48)	0	0	0	9	1	0	0	0	0	0
fer0032680	(0, 0, 48, 48)	8	0	0	0	0	0	0	1	1	0
fer0032681	(0, 0, 48, 48)	1	0	0	4	0	0	4	0	1	0
fer0032682	(0, 0, 48, 48)	0	0	9	0	0	0	1	0	0	0
fer0032683	(0, 0, 48, 48)	0	10	0	0	0	0	0	0	0	0
fer0032684	(0, 0, 48, 48)	0	10	0	0	0	0	0	0	0	0
fer0032685	(0, 0, 48, 48)	0	0	0	10	0	0	0	0	0	0
fer0032686	(0, 0, 48, 48)	4	0	0	6	0	0	0	0	0	0
fer0032687	(0, 0, 48, 48)	0	10	0	0	0	0	0	0	0	0
fer0032688	(0, 0, 48, 48)	4	0	0	3	0	0	0	1	2	0
fer0032689	(0, 0, 48, 48)	0	10	0	0	0	0	0	0	0	0
fer0032690	(0, 0, 48, 48)	4	1	0	3	1	0	0	0	1	0
fer0032691	(0, 0, 48, 48)	0	0	4	0	0	5	0	0	1	0
fer0032692	(0, 0, 48, 48)	4	0	0	2	3	0	0	0	1	0
fer0032693	(0, 0, 48, 48)	0	10	0	0	0	0	0	0	0	0
fer0032694	(0, 0, 48, 48)	0	0	9	0	0	0	0	0	1	0
fer0032695	(0, 0, 48, 48)	2	0	0	3	4	0	0	0	1	0
fer0032696	(0, 0, 48, 48)	4	0	0	1	3	0	0	1	1	0
fer0032697	(0, 0, 48, 48)	0	0	2	0	7	0	0	0	1	0
fer0032698	(0, 0, 48, 48)	3	0	0	3	2	0	0	0	2	0
fer0032699	(0, 0, 48, 48)	8	1	0	1	0	0	0	0	0	0
fer0032700	(0, 0, 48, 48)	0	0	10	0	0	0	0	0	0	0
fer0032701	(0, 0, 48, 48)	0	8	1	1	0	0	0	0	0	0
fer0032702	(0, 0, 48, 48)	10	0	0	0	0	0	0	0	0	0
fer0032703	(0, 0, 48, 48)	10	0	0	0	0	0	0	0	0	0
fer0032704	(0, 0, 48, 48)	9	0	0	1	0	0	0	0	0	0
fer0032705	(0, 0, 48, 48)	0	1	8	1	0	0	0	0	0	0
fer0032706	(0, 0, 48, 48)	9	0	0	0	0	0	0	0	1	0
fer0032707	(0, 0, 48, 48)	9	0	0	0	0	0	0	0	1	0
fer0032708	(0, 0, 48, 48)	5	1	0	1	1	1	0	0	1	0
fer0032709	(0, 0, 48, 48)	0	0	0	8	1	0	0	0	1	0
fer0032710	(0, 0, 48, 48)	5	0	0	2	2	0	0	0	1	0
fer0032711	(0, 0, 48, 48)	7	0	0	2	0	0	0	0	1	0
fer0032712	(0, 0, 48, 48)	9	0	0	0	0	0	1	0	0	0
fer0032713	(0, 0, 48, 48)	6	2	0	0	0	0	0	1	1	0
fer0032714	(0, 0, 48, 48)	0	2	1	2	1	2	1	0	1	0
fer0032715	(0, 0, 48, 48)	0	0	0	4	1	0	3	1	1	0
fer0032716	(0, 0, 48, 48)	1	9	0	0	0	0	0	0	0	0
fer0032717	(0, 0, 48, 48)	0	10	0	0	0	0	0	0	0	0
fer0032718	(0, 0, 48, 48)	1	0	0	0	0	0	9	0	0	0
fer0032719	(0, 0, 48, 48)	3	0	0	3	0	0	1	0	3	0
fer0032720	(0, 0, 48, 48)	0	10	0	0	0	0	0	0	0	0
fer0032721	(0, 0, 48, 48)	6	0	0	3	0	0	0	0	1	0
fer0032722	(0, 0, 48, 48)	0	9	0	0	0	0	0	0	1	0
fer0032723	(0, 0, 48, 48)	3	0	0	0	6	0	0	1	0	0
fer0032724	(0, 0, 48, 48)	0	0	7	1	0	0	1	0	1	0
fer0032725	(0, 0, 48, 48)	8	0	0	1	0	0	0	0	1	0
fer0032726	(0, 0, 48, 48)	0	0	6	0	0	1	3	0	0	0
fer0032727	(0, 0, 48, 48)	7	0	0	0	2	0	0	0	1	0
fer0032728	(0, 0, 48, 48)	0	9	0	0	0	0	0	0	1	0
fer0032729	(0, 0, 48, 48)	2	6	0	1	0	0	0	0	1	0
fer0032730	(0, 0, 48, 48)	1	0	0	0	2	6	0	0	1	0
fer0032731	(0, 0, 48, 48)	0	1	0	8	0	0	0	1	0	0
fer0032732	(0, 0, 48, 48)	8	0	1	0	0	0	0	0	1	0
fer0032733	(0, 0, 48, 48)	1	0	0	7	0	0	0	0	2	0
fer0032734	(0, 0, 48, 48)	7	1	0	2	0	0	0	0	0	0
fer0032735	(0, 0, 48, 48)	0	0	10	0	0	0	0	0	0	0
fer0032736	(0, 0, 48, 48)	0	2	0	1	6	1	0	0	0	0
fer0032737	(0, 0, 48, 48)	8	0	1	0	0	0	0	0	1	0
fer0032738	(0, 0, 48, 48)	0	0	0	10	0	0	0	0	0	0
fer0032739	(0, 0, 48, 48)	0	0	3	1	0	0	5	0	1	0
fer0032740	(0, 0, 48, 48)	2	0	0	8	0	0	0	0	0	0
fer0032741	(0, 0, 48, 48)	5	0	0	4	0	0	0	0	1	0
fer0032742	(0, 0, 48, 48)	6	0	3	0	0	0	0	0	1	0
fer0032743	(0, 0, 48, 48)	10	0	0	0	0	0	0	0	0	0
fer0032744	(0, 0, 48, 48)	3	0	2	1	2	0	0	0	2	0
fer0032745	(0, 0, 48, 48)	8	0	0	2	0	0	0	0	0	0
fer0032746	(0, 0, 48, 48)	2	8	0	0	0	0	0	0	0	0
fer0032747	(0, 0, 48, 48)	0	10	0	0	0	0	0	0	0	0
fer0032748	(0, 0, 48, 48)	5	0	0	5	0	0	0	0	0	0
fer0032749	(0, 0, 48, 48)	6	0	0	3	0	0	0	0	1	0
fer0032750	(0, 0, 48, 48)	0	10	0	0	0	0	0	0	0	0
fer0032751	(0, 0, 48, 48)	0	0	10	0	0	0	0	0	0	0
fer0032752	(0, 0, 48, 48)	1	9	0	0	0	0	0	0	0	0
fer0032753	(0, 0, 48, 48)	6	0	0	2	0	1	0	1	0	0
fer0032754	(0, 0, 48, 48)	0	10	0	0	0	0	0	0	0	0
fer0032755	(0, 0, 48, 48)	0	10	0	0	0	0	0	0	0	0
fer0032756	(0, 0, 48, 48)	3	0	0	5	1	0	0	0	1	0
fer0032757	(0, 0, 48, 48)	0	10	0	0	0	0	0	0	0	0
fer0032758	(0, 0, 48, 48)	0	8	2	0	0	0	0	0	0	0
fer0032759	(0, 0, 48, 48)	3	0	0	0	5	1	0	0	1	0
fer0032760	(0, 0, 48, 48)	8	0	0	0	0	0	0	0	2	0
fer0032761	(0, 0, 48, 48)	7	0	0	0	1	0	0	0	2	0
fer0032762	(0, 0, 48, 48)	8	0	1	0	0	0	0	0	1	0
fer0032763	(0, 0, 48, 48)	5	0	0	5	0	0	0	0	0	0
fer0032764	(0, 0, 48, 48)	0	2	4	1	0	0	1	0	2	0
fer0032765	(0, 0, 48, 48)	0	10	0	0	0	0	0	0	0	0
fer0032766	(0, 0, 48, 48)	0	9	0	0	0	0	0	0	1	0
fer0032767	(0, 0, 48, 48)	10	0	0	0	0	0	0	0	0	0
fer0032768	(0, 0, 48, 48)	3	0	0	6	0	0	0	0	1	0
fer0032769	(0, 0, 48, 48)	2	8	0	0	0	0	0	0	0	0
fer0032770	(0, 0, 48, 48)	9	0	0	0	0	0	0	0	1	0
fer0032771	(0, 0, 48, 48)	8	0	0	1	0	0	0	0	1	0
fer0032772	(0, 0, 48, 48)	0	10	0	0	0	0	0	0	0	0
fer0032773	(0, 0, 48, 48)	4	0	0	5	0	0	0	0	1	0
fer0032774	(0, 0, 48, 48)	8	0	0	2	0	0	0	0	0	0
fer0032775	(0, 0, 48, 48)	6	1	0	0	1	0	0	0	2	0
fer0032776	(0, 0, 48, 48)	2	0	0	6	0	0	0	0	2	0
fer0032777	(0, 0, 48, 48)	0	7	0	0	2	0	0	0	1	0
fer0032778	(0, 0, 48, 48)	2	0	0	0	4	2	0	1	1	0
fer0032779	(0, 0, 48, 48)	0	1	1	8	0	0	0	0	0	0
fer0032780	(0, 0, 48, 48)	0	10	0	0	0	0	0	0	0	0
fer0032781	(0, 0, 48, 48)	2	0	0	7	0	0	0	0	1	0
fer0032782	(0, 0, 48, 48)	3	7	0	0	0	0	0	0	0	0
fer0032783	(0, 0, 48, 48)	6	0	0	0	2	0	0	0	2	0
fer0032784	(0, 0, 48, 48)	0	10	0	0	0	0	0	0	0	0
fer0032785	(0, 0, 48, 48)	0	1	1	0	6	0	1	0	1	0
fer0032786	(0, 0, 48, 48)	0	0	7	1	0	0	2	0	0	0
fer0032787	(0, 0, 48, 48)	4	0	5	0	0	0	0	0	1	0
fer0032788	(0, 0, 48, 48)	0	10	0	0	0	0	0	0	0	0
fer0032789	(0, 0, 48, 48)	0	0	0	10	0	0	0	0	0	0
fer0032790	(0, 0, 48, 48)	9	0	0	0	0	0	0	0	1	0
fer0032791	(0, 0, 48, 48)	8	0	0	1	0	0	0	0	1	0
fer0032792	(0, 0, 48, 48)	1	0	0	8	0	0	0	0	1	0
fer0032793	(0, 0, 48, 48)	1	0	0	0	9	0	0	0	0	0
fer0032794	(0, 0, 48, 48)	7	0	0	2	0	0	0	0	1	0
fer0032795	(0, 0, 48, 48)	2	0	5	0	0	0	2	0	1	0
fer0032796	(0, 0, 48, 48)	8	0	0	1	1	0	0	0	0	0
fer0032797	(0, 0, 48, 48)	1	0	0	8	0	0	0	0	1	0
fer0032798	(0, 0, 48, 48)	0	0	10	0	0	0	0	0	0	0
fer0032799	(0, 0, 48, 48)	2	1	5	0	0	0	1	0	1	0
fer0032800	(0, 0, 48, 48)	1	0	0	0	9	0	0	0	0	0
fer0032801	(0, 0, 48, 48)	1	0	0	0	8	0	0	0	1	0
fer0032802	(0, 0, 48, 48)	0	10	0	0	0	0	0	0	0	0
fer0032803	(0, 0, 48, 48)	0	10	0	0	0	0	0	0	0	0
fer0032804	(0, 0, 48, 48)	0	0	7	0	0	0	3	0	0	0
fer0032805	(0, 0, 48, 48)	0	0	7	0	0	0	3	0	0	0
fer0032806	(0, 0, 48, 48)	0	10	0	0	0	0	0	0	0	0
fer0032807	(0, 0, 48, 48)	0	10	0	0	0	0	0	0	0	0
fer0032808	(0, 0, 48, 48)	1	0	0	9	0	0	0	0	0	0
fer0032809	(0, 0, 48, 48)	0	0	1	0	8	0	0	0	1	0
fer0032810	(0, 0, 48, 48)	10	0	0	0	0	0	0	0	0	0
fer0032811	(0, 0, 48, 48)	0	10	0	0	0	0	0	0	0	0
fer0032812	(0, 0, 48, 48)	0	10	0	0	0	0	0	0	0	0
fer0032813	(0, 0, 48, 48)	0	0	0	7	0	0	0	0	3	0
fer0032814	(0, 0, 48, 48)	1	4	3	0	0	0	0	0	2	0
fer0032815	(0, 0, 48, 48)	4	0	0	3	0	0	0	1	2	0
fer0032816	(0, 0, 48, 48)	0	9	1	0	0	0	0	0	0	0
fer0032817	(0, 0, 48, 48)	0	10	0	0	0	0	0	0	0	0
fer0032818	(0, 0, 48, 48)	0	1	0	5	0	0	0	3	1	0
fer0032819	(0, 0, 48, 48)	0	7	2	0	0	0	0	1	0	0
fer0032820	(0, 0, 48, 48)	10	0	0	0	0	0	0	0	0	0
fer0032821	(0, 0, 48, 48)	3	0	0	7	0	0	0	0	0	0
fer0032822	(0, 0, 48, 48)	0	9	0	0	0	0	0	0	1	0
fer0032823	(0, 0, 48, 48)	10	0	0	0	0	0	0	0	0	0
fer0032824	(0, 0, 48, 48)	0	10	0	0	0	0	0	0	0	0
fer0032825	(0, 0, 48, 48)	7	0	1	0	0	0	0	0	2	0
fer0032826	(0, 0, 48, 48)	0	0	0	0	10	0	0	0	0	0
fer0032827	(0, 0, 48, 48)	0	6	0	0	3	0	0	0	1	0
fer0032828	(0, 0, 48, 48)	1	0	0	9	0	0	0	0	0	0
fer0032829	(0, 0, 48, 48)	8	1	0	0	0	0	0	0	1	0
fer0032830	(0, 0, 48, 48)	1	0	0	4	3	1	0	1	0	0
fer0032831	(0, 0, 48, 48)	3	2	0	0	1	0	0	0	4	0
fer0032832	(0, 0, 48, 48)	0	0	0	0	1	7	0	0	2	0
fer0032833	(0, 0, 48, 48)	0	10	0	0	0	0	0	0	0	0
fer0032834	(0, 0, 48, 48)	10	0	0	0	0	0	0	0	0	0
fer0032835	(0, 0, 48, 48)	3	1	0	0	2	1	0	1	2	0
fer0032836	(0, 0, 48, 48)	0	0	0	7	3	0	0	0	0	0
fer0032837	(0, 0, 48, 48)	0	10	0	0	0	0	0	0	0	0
fer0032838	(0, 0, 48, 48)	0	1	8	0	0	0	0	0	1	0
fer0032839	(0, 0, 48, 48)	0	9	0	0	0	0	0	0	1	0
fer0032840	(0, 0, 48, 48)	2	8	0	0	0	0	0	0	0	0
fer0032841	(0, 0, 48, 48)	8	0	0	1	0	0	0	0	1	0
fer0032842	(0, 0, 48, 48)	1	0	7	0	0	0	1	0	1	0
fer0032843	(0, 0, 48, 48)	0	4	0	4	2	0	0	0	0	0
fer0032844	(0, 0, 48, 48)	1	0	8	0	0	0	1	0	0	0
fer0032845	(0, 0, 48, 48)	0	0	8	0	0	0	2	0	0	0
fer0032846	(0, 0, 48, 48)	2	0	0	7	0	0	0	0	1	0
fer0032847	(0, 0, 48, 48)	0	0	0	7	1	0	1	0	1	0
fer0032848	(0, 0, 48, 48)	9	0	0	0	0	0	0	0	1	0
fer0032849	(0, 0, 48, 48)	1	0	0	7	0	0	0	0	2	0
fer0032850	(0, 0, 48, 48)	0	10	0	0	0	0	0	0	0	0
fer0032851	(0, 0, 48, 48)	0	4	0	0	4	0	1	0	1	0
fer0032852	(0, 0, 48, 48)	3	0	0	5	0	0	0	0	2	0
fer0032853	(0, 0, 48, 48)	0	1	1	0	7	0	0	0	1	0
fer0032854	(0, 0, 48, 48)	0	1	1	0	5	1	1	0	1	0
fer0032855	(0, 0, 48, 48)	2	0	0	1	0	0	0	6	1	0
fer0032856	(0, 0, 48, 48)	0	10	0	0	0	0	0	0	0	0
fer0032857	(0, 0, 48, 48)	6	0	1	2	0	0	0	0	1	0
fer0032858	(0, 0, 48, 48)	6	0	0	0	4	0	0	0	0	0
fer0032859	(0, 0, 48, 48)	8	0	0	1	0	1	0	0	0	0
fer0032860	(0, 0, 48, 48)	1	0	7	0	0	0	2	0	0	0
fer0032861	(0, 0, 48, 48)	9	0	0	1	0	0	0	0	0	0
fer0032862	(0, 0, 48, 48)	0	10	0	0	0	0	0	0	0	0
fer0032863	(0, 0, 48, 48)	1	2	7	0	0	0	0	0	0	0
fer0032864	(0, 0, 48, 48)	3	4	0	0	1	0	0	0	2	0
fer0032865	(0, 0, 48, 48)	9	0	0	1	0	0	0	0	0	0
fer0032866	(0, 0, 48, 48)	5	0	0	1	0	0	1	1	2	0
fer0032867	(0, 0, 48, 48)	1	0	0	8	0	0	0	0	1	0
fer0032868	(0, 0, 48, 48)	1	0	8	0	0	0	0	0	1	0
fer0032869	(0, 0, 48, 48)	0	10	0	0	0	0	0	0	0	0
fer0032870	(0, 0, 48, 48)	0	10	0	0	0	0	0	0	0	0
fer0032871	(0, 0, 48, 48)	4	0	0	4	0	1	0	0	1	0
fer0032872	(0, 0, 48, 48)	1	9	0	0	0	0	0	0	0	0
fer0032873	(0, 0, 48, 48)	0	10	0	0	0	0	0	0	0	0
fer0032874	(0, 0, 48, 48)	5	0	2	0	0	0	0	1	2	0
fer0032875	(0, 0, 48, 48)	0	10	0	0	0	0	0	0	0	0
fer0032876	(0, 0, 48, 48)	4	0	0	4	0	0	0	0	2	0
fer0032877	(0, 0, 48, 48)	7	0	0	0	0	0	1	0	2	0
fer0032878	(0, 0, 48, 48)	0	6	4	0	0	0	0	0	0	0
fer0032879	(0, 0, 48, 48)	1	6	0	0	1	0	0	0	2	0
fer0032880	(0, 0, 48, 48)	4	0	0	1	1	1	0	0	3	0
fer0032881	(0, 0, 48, 48)	8	0	0	0	0	0	0	0	2	0
fer0032882	(0, 0, 48, 48)	1	0	0	1	4	0	2	0	2	0
fer0032883	(0, 0, 48, 48)	2	5	1	0	0	0	0	0	1	1
fer0032884	(0, 0, 48, 48)	1	0	0	3	0	2	0	4	0	0
fer0032885	(0, 0, 48, 48)	8	0	0	1	0	0	0	1	0	0
fer0032886	(0, 0, 48, 48)	6	3	0	0	0	0	0	0	1	0
fer0032887	(0, 0, 48, 48)	0	10	0	0	0	0	0	0	0	0
fer0032888	(0, 0, 48, 48)	2	0	1	6	0	0	1	0	0	0
fer0032889	(0, 0, 48, 48)	0	0	0	1	1	0	0	3	5	0
fer0032890	(0, 0, 48, 48)	10	0	0	0	0	0	0	0	0	0
fer0032891	(0, 0, 48, 48)	0	10	0	0	0	0	0	0	0	0
fer0032892	(0, 0, 48, 48)	4	0	4	1	0	1	0	0	0	0
fer0032893	(0, 0, 48, 48)	0	10	0	0	0	0	0	0	0	0
fer0032894	(0, 0, 48, 48)	2	0	0	0	4	2	0	0	2	0
fer0032895	(0, 0, 48, 48)	0	10	0	0	0	0	0	0	0	0
fer0032896	(0, 0, 48, 48)	0	0	0	0	7	2	0	0	1	0
fer0032897	(0, 0, 48, 48)	2	0	0	8	0	0	0	0	0	0
fer0032898	(0, 0, 48, 48)	5	0	0	5	0	0	0	0	0	0
fer0032899	(0, 0, 48, 48)	0	0	8	0	0	0	0	0	2	0
fer0032900	(0, 0, 48, 48)	0	5	2	0	1	0	2	0	0	0
fer0032901	(0, 0, 48, 48)	1	0	0	0	9	0	0	0	0	0
fer0032902	(0, 0, 48, 48)	6	1	0	3	0	0	0	0	0	0
fer0032903	(0, 0, 48, 48)	0	10	0	0	0	0	0	0	0	0
fer0032904	(0, 0, 48, 48)	8	0	0	2	0	0	0	0	0	0
fer0032905	(0, 0, 48, 48)	0	0	7	1	0	0	2	0	0	0
fer0032906	(0, 0, 48, 48)	0	4	4	0	1	0	0	0	1	0
fer0032907	(0, 0, 48, 48)	5	0	0	3	1	0	0	0	1	0
fer0032908	(0, 0, 48, 48)	0	1	9	0	0	0	0	0	0	0
fer0032909	(0, 0, 48, 48)	0	1	9	0	0	0	0	0	0	0
fer0032910	(0, 0, 48, 48)	2	0	1	2	0	0	0	0	5	0
fer0032911	(0, 0, 48, 48)	0	2	5	0	0	0	3	0	0	0
fer0032912	(0, 0, 48, 48)	3	0	0	0	3	1	0	1	2	0
fer0032913	(0, 0, 48, 48)	0	10	0	0	0	0	0	0	0	0
fer0032914	(0, 0, 48, 48)	2	0	1	0	5	1	0	0	1	0
fer0032915	(0, 0, 48, 48)	2	7	0	1	0	0	0	0	0	0
fer0032916	(0, 0, 48, 48)	9	0	0	0	0	0	0	0	1	0
fer0032917	(0, 0, 48, 48)	0	10	0	0	0	0	0	0	0	0
fer0032918	(0, 0, 48, 48)	0	10	0	0	0	0	0	0	0	0
fer0032919	(0, 0, 48, 48)	5	0	3	0	0	0	0	0	2	0
fer0032920	(0, 0, 48, 48)	0	0	1	3	0	0	5	0	1	0
fer0032921	(0, 0, 48, 48)	1	9	0	0	0	0	0	0	0	0
fer0032922	(0, 0, 48, 48)	2	0	0	5	2	0	0	0	1	0
fer0032923	(0, 0, 48, 48)	0	10	0	0	0	0	0	0	0	0
fer0032924	(0, 0, 48, 48)	2	0	0	5	1	0	0	0	2	0
fer0032925	(0, 0, 48, 48)	7	1	0	1	0	0	0	1	0	0
fer0032926	(0, 0, 48, 48)	0	10	0	0	0	0	0	0	0	0
fer0032927	(0, 0, 48, 48)	1	3	0	3	1	0	0	0	2	0
fer0032928	(0, 0, 48, 48)	0	4	4	0	1	0	0	0	1	0
fer0032929	(0, 0, 48, 48)	0	10	0	0	0	0	0	0	0	0
fer0032930	(0, 0, 48, 48)	0	6	3	0	0	0	1	0	0	0
fer0032931	(0, 0, 48, 48)	7	0	0	3	0	0	0	0	0	0
fer0032932	(0, 0, 48, 48)	10	0	0	0	0	0	0	0	0	0
fer0032933	(0, 0, 48, 48)	0	10	0	0	0	0	0	0	0	0
fer0032934	(0, 0, 48, 48)	3	1	0	0	0	0	0	6	0	0
fer0032935	(0, 0, 48, 48)	2	0	0	5	1	0	0	0	2	0
fer0032936	(0, 0, 48, 48)	2	8	0	0	0	0	0	0	0	0
fer0032937	(0, 0, 48, 48)	0	10	0	0	0	0	0	0	0	0
fer0032938	(0, 0, 48, 48)	9	0	0	1	0	0	0	0	0	0
fer0032939	(0, 0, 48, 48)	2	0	0	7	0	0	0	0	1	0
fer0032940	(0, 0, 48, 48)	3	0	0	3	0	0	0	2	2	0
fer0032941	(0, 0, 48, 48)	0	1	8	0	0	0	1	0	0	0
fer0032942	(0, 0, 48, 48)	9	0	0	0	0	0	0	0	1	0
fer0032943	(0, 0, 48, 48)	4	1	3	0	0	0	0	0	2	0
fer0032944	(0, 0, 48, 48)	0	10	0	0	0	0	0	0	0	0
fer0032945	(0, 0, 48, 48)	0	0	10	0	0	0	0	0	0	0
fer0032946	(0, 0, 48, 48)	5	0	0	4	0	0	0	0	1	0
fer0032947	(0, 0, 48, 48)	0	0	10	0	0	0	0	0	0	0
fer0032948	(0, 0, 48, 48)	7	0	0	1	0	0	0	0	2	0
fer0032949	(0, 0, 48, 48)	0	9	0	0	0	0	0	0	1	0
fer0032950	(0, 0, 48, 48)	0	10	0	0	0	0	0	0	0	0
fer0032951	(0, 0, 48, 48)	6	0	0	0	0	0	0	1	3	0
fer0032952	(0, 0, 48, 48)	0	6	2	0	1	1	0	0	0	0
fer0032953	(0, 0, 48, 48)	7	0	0	2	0	0	0	0	1	0
fer0032954	(0, 0, 48, 48)	0	1	0	2	4	0	3	0	0	0
fer0032955	(0, 0, 48, 48)	0	0	0	0	8	0	1	0	1	0
fer0032956	(0, 0, 48, 48)	6	0	0	0	1	0	0	1	2	0
fer0032957	(0, 0, 48, 48)	6	0	0	4	0	0	0	0	0	0
fer0032958	(0, 0, 48, 48)	8	0	0	0	0	1	0	0	1	0
fer0032959	(0, 0, 48, 48)	1	0	0	0	7	0	1	0	1	0
fer0032960	(0, 0, 48, 48)	5	0	0	0	3	0	0	1	1	0
fer0032961	(0, 0, 48, 48)	8	2	0	0	0	0	0	0	0	0
fer0032962	(0, 0, 48, 48)	0	0	9	0	1	0	0	0	0	0
fer0032963	(0, 0, 48, 48)	0	10	0	0	0	0	0	0	0	0
fer0032964	(0, 0, 48, 48)	1	0	0	0	4	4	0	0	1	0
fer0032965	(0, 0, 48, 48)	0	0	7	0	0	0	3	0	0	0
fer0032966	(0, 0, 48, 48)	0	10	0	0	0	0	0	0	0	0
fer0032967	(0, 0, 48, 48)	4	0	0	4	0	0	0	0	1	1
fer0032968	(0, 0, 48, 48)	1	0	2	0	7	0	0	0	0	0
fer0032969	(0, 0, 48, 48)	9	0	0	0	0	0	0	0	1	0
fer0032970	(0, 0, 48, 48)	6	2	1	0	0	0	0	0	0	1
fer0032971	(0, 0, 48, 48)	1	0	0	8	1	0	0	0	0	0
fer0032972	(0, 0, 48, 48)	9	0	0	1	0	0	0	0	0	0
fer0032973	(0, 0, 48, 48)	10	0	0	0	0	0	0	0	0	0
fer0032974	(0, 0, 48, 48)	9	0	0	0	0	1	0	0	0	0
fer0032975	(0, 0, 48, 48)	0	5	5	0	0	0	0	0	0	0
fer0032976	(0, 0, 48, 48)	6	0	0	3	0	0	0	0	1	0
fer0032977	(0, 0, 48, 48)	0	10	0	0	0	0	0	0	0	0
fer0032978	(0, 0, 48, 48)	9	0	0	0	0	0	0	0	1	0
fer0032979	(0, 0, 48, 48)	1	1	2	1	0	0	0	2	3	0
fer0032980	(0, 0, 48, 48)	3	0	0	5	1	0	0	0	1	0
fer0032981	(0, 0, 48, 48)	6	0	0	0	0	0	0	0	4	0
fer0032982	(0, 0, 48, 48)	5	0	1	2	0	0	0	0	2	0
fer0032983	(0, 0, 48, 48)	10	0	0	0	0	0	0	0	0	0
fer0032984	(0, 0, 48, 48)	1	1	0	0	4	2	0	0	2	0
fer0032985	(0, 0, 48, 48)	0	10	0	0	0	0	0	0	0	0
fer0032986	(0, 0, 48, 48)	0	9	0	0	0	0	0	0	1	0
fer0032987	(0, 0, 48, 48)	1	0	9	0	0	0	0	0	0	0
fer0032988	(0, 0, 48, 48)	0	10	0	0	0	0	0	0	0	0
fer0032989	(0, 0, 48, 48)	9	0	0	0	0	0	0	0	1	0
fer0032990	(0, 0, 48, 48)	2	0	0	7	0	0	0	0	1	0
fer0032991	(0, 0, 48, 48)	3	6	0	0	1	0	0	0	0	0
fer0032992	(0, 0, 48, 48)	2	0	8	0	0	0	0	0	0	0
fer0032993	(0, 0, 48, 48)	7	0	0	2	0	0	0	0	1	0
fer0032994	(0, 0, 48, 48)	1	9	0	0	0	0	0	0	0	0
fer0032995	(0, 0, 48, 48)	3	0	0	6	0	0	0	0	1	0
fer0032996	(0, 0, 48, 48)	7	0	0	1	0	0	0	0	2	0
fer0032997	(0, 0, 48, 48)	7	0	0	0	0	0	0	1	2	0
fer0032998	(0, 0, 48, 48)	0	10	0	0	0	0	0	0	0	0
fer0032999	(0, 0, 48, 48)	0	1	8	0	0	0	1	0	0	0
fer0033000	(0, 0, 48, 48)	0	0	1	2	3	0	2	0	2	0
fer0033001	(0, 0, 48, 48)	1	0	0	7	0	0	0	0	2	0
fer0033002	(0, 0, 48, 48)	5	0	0	2	0	0	0	1	2	0
fer0033003	(0, 0, 48, 48)	6	0	4	0	0	0	0	0	0	0
fer0033004	(0, 0, 48, 48)	0	8	1	0	0	0	1	0	0	0
fer0033005	(0, 0, 48, 48)	7	0	0	2	0	0	0	0	1	0
fer0033006	(0, 0, 48, 48)	0	0	0	10	0	0	0	0	0	0
fer0033007	(0, 0, 48, 48)	0	10	0	0	0	0	0	0	0	0
fer0033008	(0, 0, 48, 48)	2	0	0	2	4	0	0	1	1	0
fer0033009	(0, 0, 48, 48)	8	0	0	2	0	0	0	0	0	0
fer0033010	(0, 0, 48, 48)	0	1	4	0	0	0	5	0	0	0
fer0033011	(0, 0, 48, 48)	0	10	0	0	0	0	0	0	0	0
fer0033012	(0, 0, 48, 48)	0	10	0	0	0	0	0	0	0	0
fer0033013	(0, 0, 48, 48)	0	0	0	0	6	0	0	0	4	0
fer0033014	(0, 0, 48, 48)	0	10	0	0	0	0	0	0	0	0
fer0033015	(0, 0, 48, 48)	1	0	9	0	0	0	0	0	0	0
fer0033016	(0, 0, 48, 48)	1	1	3	0	0	2	0	0	3	0
fer0033017	(0, 0, 48, 48)	1	0	0	0	0	0	8	0	0	1
fer0033018	(0, 0, 48, 48)	0	0	1	3	0	1	5	0	0	0
fer0033019	(0, 0, 48, 48)	0	10	0	0	0	0	0	0	0	0
fer0033020	(0, 0, 48, 48)	8	2	0	0	0	0	0	0	0	0
fer0033021	(0, 0, 48, 48)	0	10	0	0	0	0	0	0	0	0
fer0033022	(0, 0, 48, 48)	0	10	0	0	0	0	0	0	0	0
fer0033023	(0, 0, 48, 48)	9	0	0	0	0	0	0	0	1	0
fer0033024	(0, 0, 48, 48)	0	10	0	0	0	0	0	0	0	0
fer0033025	(0, 0, 48, 48)	0	0	1	0	7	0	1	0	1	0
fer0033026	(0, 0, 48, 48)	0	1	9	0	0	0	0	0	0	0
fer0033027	(0, 0, 48, 48)	1	8	0	0	0	0	0	0	1	0
fer0033028	(0, 0, 48, 48)	1	0	5	0	1	0	2	0	1	0
fer0033029	(0, 0, 48, 48)	6	0	0	3	0	0	0	1	0	0
fer0033030	(0, 0, 48, 48)	7	0	0	2	0	0	0	1	0	0
fer0033031	(0, 0, 48, 48)	7	0	0	3	0	0	0	0	0	0
fer0033032	(0, 0, 48, 48)	6	0	0	4	0	0	0	0	0	0
fer0033033	(0, 0, 48, 48)	0	0	0	8	1	1	0	0	0	0
fer0033034	(0, 0, 48, 48)	1	0	0	0	8	0	0	0	1	0
fer0033035	(0, 0, 48, 48)	3	1	1	3	1	1	0	0	0	0
fer0033036	(0, 0, 48, 48)	0	10	0	0	0	0	0	0	0	0
fer0033037	(0, 0, 48, 48)	0	1	0	0	7	1	0	0	1	0
fer0033038	(0, 0, 48, 48)	0	5	4	0	0	1	0	0	0	0
fer0033039	(0, 0, 48, 48)	0	8	1	0	1	0	0	0	0	0
fer0033040	(0, 0, 48, 48)	7	0	1	0	0	0	0	0	2	0
fer0033041	(0, 0, 48, 48)	7	3	0	0	0	0	0	0	0	0
fer0033042	(0, 0, 48, 48)	0	10	0	0	0	0	0	0	0	0
fer0033043	(0, 0, 48, 48)	0	10	0	0	0	0	0	0	0	0
fer0033044	(0, 0, 48, 48)	10	0	0	0	0	0	0	0	0	0
fer0033045	(0, 0, 48, 48)	5	5	0	0	0	0	0	0	0	0
fer0033046	(0, 0, 48, 48)	3	6	0	0	0	0	0	0	1	0
fer0033047	(0, 0, 48, 48)	1	0	0	0	6	3	0	0	0	0
fer0033048	(0, 0, 48, 48)	3	0	0	4	0	0	1	0	2	0
fer0033049	(0, 0, 48, 48)	0	8	1	0	1	0	0	0	0	0
fer0033050	(0, 0, 48, 48)	5	0	0	4	0	0	0	0	1	0
fer0033051	(0, 0, 48, 48)	0	0	8	0	0	0	2	0	0	0
fer0033052	(0, 0, 48, 48)	0	1	0	8	0	0	0	0	1	0
fer0033053	(0, 0, 48, 48)	5	5	0	0	0	0	0	0	0	0
fer0033054	(0, 0, 48, 48)	0	10	0	0	0	0	0	0	0	0
fer0033055	(0, 0, 48, 48)	0	10	0	0	0	0	0	0	0	0
fer0033056	(0, 0, 48, 48)	6	0	0	4	0	0	0	0	0	0
fer0033057	(0, 0, 48, 48)	3	0	0	5	2	0	0	0	0	0
fer0033058	(0, 0, 48, 48)	0	9	0	0	0	0	0	0	1	0
fer0033059	(0, 0, 48, 48)	0	1	4	0	0	0	1	0	4	0
fer0033060	(0, 0, 48, 48)	7	0	0	2	0	0	0	0	1	0
fer0033061	(0, 0, 48, 48)	9	1	0	0	0	0	0	0	0	0
fer0033062	(0, 0, 48, 48)	2	1	4	0	0	0	0	0	3	0
fer0033063	(0, 0, 48, 48)	0	0	8	0	0	0	2	0	0	0
fer0033064	(0, 0, 48, 48)	0	7	2	0	0	0	0	0	1	0
fer0033065	(0, 0, 48, 48)	1	0	0	6	0	0	0	1	2	0
fer0033066	(0, 0, 48, 48)	0	10	0	0	0	0	0	0	0	0
fer0033067	(0, 0, 48, 48)	0	0	9	1	0	0	0	0	0	0
fer0033068	(0, 0, 48, 48)	4	0	0	5	0	0	0	0	1	0
fer0033069	(0, 0, 48, 48)	2	0	0	5	2	0	1	0	0	0
fer0033070	(0, 0, 48, 48)	10	0	0	0	0	0	0	0	0	0
fer0033071	(0, 0, 48, 48)	2	8	0	0	0	0	0	0	0	0
fer0033072	(0, 0, 48, 48)	6	0	0	3	0	0	0	0	1	0
fer0033073	(0, 0, 48, 48)	0	10	0	0	0	0	0	0	0	0
fer0033074	(0, 0, 48, 48)	8	0	0	0	1	0	0	0	1	0
fer0033075	(0, 0, 48, 48)	9	0	0	0	0	0	0	0	1	0
fer0033076	(0, 0, 48, 48)	0	3	5	1	0	0	1	0	0	0
fer0033077	(0, 0, 48, 48)	4	0	0	6	0	0	0	0	0	0
fer0033078	(0, 0, 48, 48)	0	0	7	1	0	1	1	0	0	0
fer0033079	(0, 0, 48, 48)	7	0	0	2	0	0	0	0	1	0
fer0033080	(0, 0, 48, 48)	2	0	0	1	5	0	0	0	2	0
fer0033081	(0, 0, 48, 48)	0	10	0	0	0	0	0	0	0	0
fer0033082	(0, 0, 48, 48)	4	0	1	1	0	0	2	0	2	0
fer0033083	(0, 0, 48, 48)	6	0	0	2	1	0	0	1	0	0
fer0033084	(0, 0, 48, 48)	0	10	0	0	0	0	0	0	0	0
fer0033085	(0, 0, 48, 48)	0	0	1	4	1	1	3	0	0	0
fer0033086	(0, 0, 48, 48)	0	8	0	0	0	0	0	0	2	0
fer0033087	(0, 0, 48, 48)	0	10	0	0	0	0	0	0	0	0
fer0033088	(0, 0, 48, 48)	0	10	0	0	0	0	0	0	0	0
fer0033089	(0, 0, 48, 48)	0	0	5	0	0	0	4	0	1	0
fer0033090	(0, 0, 48, 48)	1	0	3	0	3	1	0	1	1	0
fer0033091	(0, 0, 48, 48)	2	0	5	0	1	0	1	0	1	0
fer0033092	(0, 0, 48, 48)	9	0	0	0	0	0	0	1	0	0
fer0033093	(0, 0, 48, 48)	0	0	2	1	0	0	5	0	2	0
fer0033094	(0, 0, 48, 48)	0	10	0	0	0	0	0	0	0	0
fer0033095	(0, 0, 48, 48)	0	10	0	0	0	0	0	0	0	0
fer0033096	(0, 0, 48, 48)	2	7	0	0	0	0	0	0	0	1
fer0033097	(0, 0, 48, 48)	0	0	6	0	1	1	1	0	1	0
fer0033098	(0, 0, 48, 48)	7	0	0	3	0	0	0	0	0	0
fer0033099	(0, 0, 48, 48)	6	0	0	4	0	0	0	0	0	0
fer0033100	(0, 0, 48, 48)	6	0	3	0	0	0	0	0	1	0
fer0033101	(0, 0, 48, 48)	4	0	0	4	0	0	1	0	1	0
fer0033102	(0, 0, 48, 48)	1	8	0	0	0	0	0	0	1	0
fer0033103	(0, 0, 48, 48)	0	1	1	0	4	0	3	0	1	0
fer0033104	(0, 0, 48, 48)	2	0	2	1	0	0	5	0	0	0
fer0033105	(0, 0, 48, 48)	6	0	0	0	2	0	1	0	1	0
fer0033106	(0, 0, 48, 48)	9	0	0	0	0	0	0	1	0	0
fer0033107	(0, 0, 48, 48)	8	0	0	0	2	0	0	0	0	0
fer0033108	(0, 0, 48, 48)	0	10	0	0	0	0	0	0	0	0
fer0033109	(0, 0, 48, 48)	0	0	10	0	0	0	0	0	0	0
fer0033110	(0, 0, 48, 48)	0	0	1	0	4	1	4	0	0	0
fer0033111	(0, 0, 48, 48)	2	0	0	7	0	0	0	0	1	0
fer0033112	(0, 0, 48, 48)	0	0	5	0	1	0	4	0	0	0
fer0033113	(0, 0, 48, 48)	5	1	0	0	3	0	0	0	1	0
fer0033114	(0, 0, 48, 48)	0	8	2	0	0	0	0	0	0	0
fer0033116	(0, 0, 48, 48)	7	0	0	2	0	0	0	0	1	0
fer0033117	(0, 0, 48, 48)	7	0	0	2	0	1	0	0	0	0
fer0033118	(0, 0, 48, 48)	0	10	0	0	0	0	0	0	0	0
fer0033119	(0, 0, 48, 48)	9	0	0	1	0	0	0	0	0	0
fer0033120	(0, 0, 48, 48)	5	0	0	1	1	0	0	0	3	0
fer0033121	(0, 0, 48, 48)	8	0	0	0	0	0	0	0	2	0
fer0033122	(0, 0, 48, 48)	10	0	0	0	0	0	0	0	0	0
fer0033123	(0, 0, 48, 48)	0	10	0	0	0	0	0	0	0	0
fer0033124	(0, 0, 48, 48)	0	0	5	0	0	0	5	0	0	0
fer0033125	(0, 0, 48, 48)	0	9	0	0	0	0	0	0	1	0
fer0033126	(0, 0, 48, 48)	6	0	0	2	0	1	0	0	0	1
fer0033127	(0, 0, 48, 48)	0	10	0	0	0	0	0	0	0	0
fer0033128	(0, 0, 48, 48)	8	0	0	0	0	0	0	1	1	0
fer0033129	(0, 0, 48, 48)	0	0	0	0	4	4	1	0	1	0
fer0033130	(0, 0, 48, 48)	1	0	0	1	6	0	0	0	2	0
fer0033131	(0, 0, 48, 48)	1	0	8	0	0	0	0	0	1	0
fer0033132	(0, 0, 48, 48)	0	9	0	1	0	0	0	0	0	0
fer0033133	(0, 0, 48, 48)	8	0	0	1	0	0	0	0	1	0
fer0033134	(0, 0, 48, 48)	5	4	0	0	0	0	0	0	1	0
fer0033135	(0, 0, 48, 48)	0	0	0	0	0	0	9	0	1	0
fer0033136	(0, 0, 48, 48)	0	10	0	0	0	0	0	0	0	0
fer0033137	(0, 0, 48, 48)	6	0	0	3	0	0	0	0	1	0
fer0033138	(0, 0, 48, 48)	9	0	0	1	0	0	0	0	0	0
fer0033139	(0, 0, 48, 48)	8	0	0	1	0	0	0	0	1	0
fer0033140	(0, 0, 48, 48)	0	10	0	0	0	0	0	0	0	0
fer0033141	(0, 0, 48, 48)	1	0	1	0	7	0	0	0	1	0
fer0033142	(0, 0, 48, 48)	9	0	0	1	0	0	0	0	0	0
fer0033143	(0, 0, 48, 48)	1	1	3	1	0	0	4	0	0	0
fer0033144	(0, 0, 48, 48)	4	0	0	6	0	0	0	0	0	0
fer0033145	(0, 0, 48, 48)	0	10	0	0	0	0	0	0	0	0
fer0033146	(0, 0, 48, 48)	0	0	9	0	0	0	1	0	0	0
fer0033147	(0, 0, 48, 48)	3	0	1	3	0	0	0	1	2	0
fer0033148	(0, 0, 48, 48)	0	10	0	0	0	0	0	0	0	0
fer0033149	(0, 0, 48, 48)	0	10	0	0	0	0	0	0	0	0
fer0033150	(0, 0, 48, 48)	0	10	0	0	0	0	0	0	0	0
fer0033151	(0, 0, 48, 48)	2	8	0	0	0	0	0	0	0	0
fer0033152	(0, 0, 48, 48)	0	0	5	1	0	0	4	0	0	0
fer0033153	(0, 0, 48, 48)	8	0	0	0	0	0	0	0	2	0
fer0033154	(0, 0, 48, 48)	7	0	0	2	0	0	1	0	0	0
fer0033155	(0, 0, 48, 48)	6	0	0	2	0	0	1	0	1	0
fer0033156	(0, 0, 48, 48)	0	2	3	0	3	0	2	0	0	0
fer0033157	(0, 0, 48, 48)	8	0	1	0	0	0	0	0	1	0
fer0033158	(0, 0, 48, 48)	0	0	0	0	7	0	2	0	1	0
fer0033159	(0, 0, 48, 48)	6	0	0	3	0	0	0	0	1	0
fer0033160	(0, 0, 48, 48)	0	8	1	0	0	0	1	0	0	0
fer0033161	(0, 0, 48, 48)	2	0	7	0	0	0	0	0	1	0
fer0033162	(0, 0, 48, 48)	0	0	10	0	0	0	0	0	0	0
fer0033163	(0, 0, 48, 48)	8	1	0	0	0	0	0	0	1	0
fer0033164	(0, 0, 48, 48)	1	0	0	7	0	0	0	0	2	0
fer0033165	(0, 0, 48, 48)	2	0	1	0	1	0	2	0	4	0
fer0033166	(0, 0, 48, 48)	0	9	0	1	0	0	0	0	0	0
fer0033167	(0, 0, 48, 48)	8	0	0	1	0	0	0	0	1	0
fer0033168	(0, 0, 48, 48)	0	0	10	0	0	0	0	0	0	0
fer0033169	(0, 0, 48, 48)	9	1	0	0	0	0	0	0	0	0
fer0033170	(0, 0, 48, 48)	0	1	6	0	0	0	3	0	0	0
fer0033171	(0, 0, 48, 48)	0	0	9	0	0	0	1	0	0	0
fer0033172	(0, 0, 48, 48)	0	10	0	0	0	0	0	0	0	0
fer0033173	(0, 0, 48, 48)	2	0	6	1	0	0	0	0	1	0
fer0033174	(0, 0, 48, 48)	7	0	0	1	0	0	0	0	2	0
fer0033175	(0, 0, 48, 48)	7	0	0	2	0	0	0	0	1	0
fer0033176	(0, 0, 48, 48)	1	0	0	8	0	0	0	0	1	0
fer0033177	(0, 0, 48, 48)	0	8	1	0	0	0	0	0	0	1
fer0033178	(0, 0, 48, 48)	3	1	0	6	0	0	0	0	0	0
fer0033179	(0, 0, 48, 48)	4	0	3	0	0	0	2	0	1	0
fer0033180	(0, 0, 48, 48)	0	0	0	0	10	0	0	0	0	0
fer0033181	(0, 0, 48, 48)	0	9	0	0	0	0	0	0	1	0
fer0033182	(0, 0, 48, 48)	5	0	0	1	3	0	0	0	1	0
fer0033183	(0, 0, 48, 48)	0	9	0	0	0	0	0	0	1	0
fer0033184	(0, 0, 48, 48)	9	0	0	0	0	0	0	0	1	0
fer0033185	(0, 0, 48, 48)	1	0	0	9	0	0	0	0	0	0
fer0033186	(0, 0, 48, 48)	1	9	0	0	0	0	0	0	0	0
fer0033187	(0, 0, 48, 48)	0	10	0	0	0	0	0	0	0	0
fer0033188	(0, 0, 48, 48)	0	4	5	0	0	0	0	0	1	0
fer0033189	(0, 0, 48, 48)	3	1	1	3	0	0	0	0	2	0
fer0033190	(0, 0, 48, 48)	1	0	0	9	0	0	0	0	0	0
fer0033191	(0, 0, 48, 48)	0	10	0	0	0	0	0	0	0	0
fer0033192	(0, 0, 48, 48)	3	0	5	0	0	0	1	0	1	0
fer0033193	(0, 0, 48, 48)	7	0	0	0	2	0	1	0	0	0
fer0033194	(0, 0, 48, 48)	0	10	0	0	0	0	0	0	0	0
fer0033195	(0, 0, 48, 48)	0	10	0	0	0	0	0	0	0	0
fer0033196	(0, 0, 48, 48)	8	0	0	1	0	0	0	0	1	0
fer0033197	(0, 0, 48, 48)	0	10	0	0	0	0	0	0	0	0
fer0033198	(0, 0, 48, 48)	0	10	0	0	0	0	0	0	0	0
fer0033199	(0, 0, 48, 48)	2	0	0	0	0	1	0	5	2	0
fer0033200	(0, 0, 48, 48)	7	0	0	1	0	0	0	0	2	0
fer0033201	(0, 0, 48, 48)	7	0	0	0	2	1	0	0	0	0
fer0033202	(0, 0, 48, 48)	10	0	0	0	0	0	0	0	0	0
fer0033203	(0, 0, 48, 48)	0	10	0	0	0	0	0	0	0	0
fer0033204	(0, 0, 48, 48)	1	0	1	0	0	3	0	1	4	0
fer0033205	(0, 0, 48, 48)	9	0	0	1	0	0	0	0	0	0
fer0033206	(0, 0, 48, 48)	10	0	0	0	0	0	0	0	0	0
fer0033207	(0, 0, 48, 48)	3	0	0	1	0	0	2	2	2	0
fer0033208	(0, 0, 48, 48)	0	9	0	0	0	0	0	0	0	1
fer0033209	(0, 0, 48, 48)	2	0	0	7	1	0	0	0	0	0
fer0033210	(0, 0, 48, 48)	0	0	7	0	0	0	2	0	0	1
fer0033211	(0, 0, 48, 48)	10	0	0	0	0	0	0	0	0	0
fer0033212	(0, 0, 48, 48)	4	0	0	3	0	0	0	0	3	0
fer0033213	(0, 0, 48, 48)	2	8	0	0	0	0	0	0	0	0
fer0033214	(0, 0, 48, 48)	8	0	0	2	0	0	0	0	0	0
fer0033215	(0, 0, 48, 48)	2	0	0	7	0	0	0	0	1	0
fer0033216	(0, 0, 48, 48)	1	9	0	0	0	0	0	0	0	0
fer0033217	(0, 0, 48, 48)	0	9	0	0	0	0	0	0	1	0
fer0033218	(0, 0, 48, 48)	0	10	0	0	0	0	0	0	0	0
fer0033219	(0, 0, 48, 48)	1	0	0	1	0	0	7	0	1	0
fer0033220	(0, 0, 48, 48)	0	10	0	0	0	0	0	0	0	0
fer0033221	(0, 0, 48, 48)	0	1	0	1	8	0	0	0	0	0
fer0033222	(0, 0, 48, 48)	6	0	0	3	0	0	0	0	1	0
fer0033223	(0, 0, 48, 48)	1	2	1	0	5	0	0	0	1	0
fer0033224	(0, 0, 48, 48)	0	0	0	7	0	0	0	1	2	0
fer0033225	(0, 0, 48, 48)	8	0	0	0	1	1	0	0	0	0
fer0033226	(0, 0, 48, 48)	0	8	2	0	0	0	0	0	0	0
fer0033227	(0, 0, 48, 48)	2	0	0	5	0	0	0	0	3	0
fer0033228	(0, 0, 48, 48)	0	6	4	0	0	0	0	0	0	0
fer0033229	(0, 0, 48, 48)	6	0	0	2	0	0	0	0	2	0
fer0033230	(0, 0, 48, 48)	7	0	0	1	1	0	0	1	0	0
fer0033231	(0, 0, 48, 48)	6	0	1	2	1	0	0	0	0	0
fer0033232	(0, 0, 48, 48)	10	0	0	0	0	0	0	0	0	0
fer0033233	(0, 0, 48, 48)	0	0	6	0	0	1	3	0	0	0
fer0033234	(0, 0, 48, 48)	2	0	7	0	0	0	0	0	1	0
fer0033235	(0, 0, 48, 48)	5	0	0	3	1	0	0	0	1	0
fer0033236	(0, 0, 48, 48)	0	0	9	1	0	0	0	0	0	0
fer0033237	(0, 0, 48, 48)	8	0	0	1	0	0	0	0	1	0
fer0033238	(0, 0, 48, 48)	4	0	5	0	0	0	0	0	1	0
fer0033239	(0, 0, 48, 48)	0	10	0	0	0	0	0	0	0	0
fer0033240	(0, 0, 48, 48)	6	4	0	0	0	0	0	0	0	0
fer0033241	(0, 0, 48, 48)	0	0	2	0	7	0	0	0	1	0
fer0033242	(0, 0, 48, 48)	0	10	0	0	0	0	0	0	0	0
fer0033243	(0, 0, 48, 48)	0	10	0	0	0	0	0	0	0	0
fer0033244	(0, 0, 48, 48)	0	0	10	0	0	0	0	0	0	0
fer0033245	(0, 0, 48, 48)	4	5	0	1	0	0	0	0	0	0
fer0033246	(0, 0, 48, 48)	0	0	10	0	0	0	0	0	0	0
fer0033247	(0, 0, 48, 48)	1	1	0	3	0	1	3	1	0	0
fer0033248	(0, 0, 48, 48)	1	0	0	0	7	1	0	0	1	0
fer0033249	(0, 0, 48, 48)	0	0	9	0	0	0	1	0	0	0
fer0033250	(0, 0, 48, 48)	9	1	0	0	0	0	0	0	0	0
fer0033251	(0, 0, 48, 48)	1	0	0	8	0	0	0	0	1	0
fer0033252	(0, 0, 48, 48)	0	0	10	0	0	0	0	0	0	0
fer0033253	(0, 0, 48, 48)	0	0	1	0	0	0	7	1	1	0
fer0033254	(0, 0, 48, 48)	1	1	0	8	0	0	0	0	0	0
fer0033255	(0, 0, 48, 48)	0	10	0	0	0	0	0	0	0	0
fer0033256	(0, 0, 48, 48)	10	0	0	0	0	0	0	0	0	0
fer0033257	(0, 0, 48, 48)	8	0	0	2	0	0	0	0	0	0
fer0033258	(0, 0, 48, 48)	0	10	0	0	0	0	0	0	0	0
fer0033259	(0, 0, 48, 48)	8	2	0	0	0	0	0	0	0	0
fer0033260	(0, 0, 48, 48)	10	0	0	0	0	0	0	0	0	0
fer0033261	(0, 0, 48, 48)	5	0	0	3	0	0	0	1	1	0
fer0033262	(0, 0, 48, 48)	0	9	0	0	0	0	0	1	0	0
fer0033263	(0, 0, 48, 48)	1	9	0	0	0	0	0	0	0	0
fer0033264	(0, 0, 48, 48)	8	0	0	2	0	0	0	0	0	0
fer0033265	(0, 0, 48, 48)	0	1	8	0	0	0	1	0	0	0
fer0033266	(0, 0, 48, 48)	10	0	0	0	0	0	0	0	0	0
fer0033267	(0, 0, 48, 48)	1	6	1	0	1	0	1	0	0	0
fer0033268	(0, 0, 48, 48)	1	0	0	5	2	1	0	0	1	0
fer0033269	(0, 0, 48, 48)	6	0	0	4	0	0	0	0	0	0
fer0033270	(0, 0, 48, 48)	1	0	0	4	1	0	0	0	4	0
fer0033271	(0, 0, 48, 48)	2	0	0	1	2	0	1	3	1	0
fer0033272	(0, 0, 48, 48)	0	0	0	0	9	0	0	0	1	0
fer0033273	(0, 0, 48, 48)	1	9	0	0	0	0	0	0	0	0
fer0033274	(0, 0, 48, 48)	6	0	0	3	0	1	0	0	0	0
fer0033275	(0, 0, 48, 48)	4	0	0	6	0	0	0	0	0	0
fer0033276	(0, 0, 48, 48)	0	0	2	1	5	0	2	0	0	0
fer0033277	(0, 0, 48, 48)	0	10	0	0	0	0	0	0	0	0
fer0033278	(0, 0, 48, 48)	0	2	5	0	3	0	0	0	0	0
fer0033279	(0, 0, 48, 48)	1	0	1	4	0	0	4	0	0	0
fer0033280	(0, 0, 48, 48)	1	7	0	0	0	1	0	0	1	0
fer0033281	(0, 0, 48, 48)	3	0	0	2	3	0	0	0	2	0
fer0033282	(0, 0, 48, 48)	0	1	2	3	3	0	0	0	1	0
fer0033283	(0, 0, 48, 48)	1	0	0	7	0	0	0	0	2	0
fer0033284	(0, 0, 48, 48)	0	1	8	0	0	0	1	0	0	0
fer0033285	(0, 0, 48, 48)	0	0	0	0	8	1	1	0	0	0
fer0033286	(0, 0, 48, 48)	0	9	0	0	0	0	0	1	0	0
fer0033287	(0, 0, 48, 48)	0	10	0	0	0	0	0	0	0	0
fer0033288	(0, 0, 48, 48)	0	10	0	0	0	0	0	0	0	0
fer0033289	(0, 0, 48, 48)	6	0	0	3	0	0	0	0	1	0
fer0033290	(0, 0, 48, 48)	8	0	0	0	0	0	0	1	1	0
fer0033291	(0, 0, 48, 48)	6	1	0	2	0	0	0	0	1	0
fer0033292	(0, 0, 48, 48)	0	4	0	0	4	0	0	0	2	0
fer0033293	(0, 0, 48, 48)	5	0	0	5	0	0	0	0	0	0
fer0033294	(0, 0, 48, 48)	2	0	7	0	0	0	0	0	1	0
fer0033295	(0, 0, 48, 48)	0	10	0	0	0	0	0	0	0	0
fer0033296	(0, 0, 48, 48)	0	0	8	0	0	0	1	0	0	1
fer0033297	(0, 0, 48, 48)	9	0	0	1	0	0	0	0	0	0
fer0033298	(0, 0, 48, 48)	1	0	9	0	0	0	0	0	0	0
fer0033299	(0, 0, 48, 48)	7	0	0	3	0	0	0	0	0	0
fer0033300	(0, 0, 48, 48)	2	2	3	0	0	0	0	0	3	0
fer0033301	(0, 0, 48, 48)	8	0	0	0	0	0	0	0	2	0
fer0033302	(0, 0, 48, 48)	2	0	1	5	0	0	0	0	2	0
fer0033303	(0, 0, 48, 48)	1	0	0	1	2	5	1	0	0	0
fer0033304	(0, 0, 48, 48)	0	0	1	0	8	0	0	0	1	0
fer0033305	(0, 0, 48, 48)	1	0	9	0	0	0	0	0	0	0
fer0033306	(0, 0, 48, 48)	0	10	0	0	0	0	0	0	0	0
fer0033307	(0, 0, 48, 48)	1	2	0	3	0	3	0	0	1	0
fer0033308	(0, 0, 48, 48)	0	1	0	3	4	0	0	0	2	0
fer0033309	(0, 0, 48, 48)	3	0	7	0	0	0	0	0	0	0
fer0033310	(0, 0, 48, 48)	4	0	3	1	0	0	1	1	0	0
fer0033311	(0, 0, 48, 48)	0	9	0	0	0	0	0	0	1	0
fer0033312	(0, 0, 48, 48)	0	9	0	0	0	0	0	0	1	0
fer0033313	(0, 0, 48, 48)	0	0	9	0	0	0	1	0	0	0
fer0033314	(0, 0, 48, 48)	0	0	4	0	5	0	0	0	1	0
fer0033315	(0, 0, 48, 48)	10	0	0	0	0	0	0	0	0	0
fer0033316	(0, 0, 48, 48)	3	0	1	5	0	0	0	0	1	0
fer0033317	(0, 0, 48, 48)	0	0	0	10	0	0	0	0	0	0
fer0033318	(0, 0, 48, 48)	7	0	0	1	0	0	0	0	2	0
fer0033319	(0, 0, 48, 48)	8	0	0	0	1	0	0	0	1	0
fer0033320	(0, 0, 48, 48)	0	10	0	0	0	0	0	0	0	0
fer0033321	(0, 0, 48, 48)	0	0	0	0	10	0	0	0	0	0
fer0033322	(0, 0, 48, 48)	5	0	0	1	0	0	0	2	2	0
fer0033323	(0, 0, 48, 48)	3	0	0	5	0	0	0	0	2	0
fer0033324	(0, 0, 48, 48)	9	0	0	0	0	0	0	0	1	0
fer0033325	(0, 0, 48, 48)	4	0	3	0	2	0	0	0	1	0
fer0033326	(0, 0, 48, 48)	4	0	0	5	0	0	0	0	1	0
fer0033327	(0, 0, 48, 48)	0	10	0	0	0	0	0	0	0	0
fer0033328	(0, 0, 48, 48)	5	0	0	4	0	0	0	0	1	0
fer0033329	(0, 0, 48, 48)	3	0	0	6	1	0	0	0	0	0
fer0033330	(0, 0, 48, 48)	0	4	2	0	2	0	1	0	1	0
fer0033331	(0, 0, 48, 48)	0	4	6	0	0	0	0	0	0	0
fer0033332	(0, 0, 48, 48)	7	0	0	1	1	0	0	0	1	0
fer0033333	(0, 0, 48, 48)	0	10	0	0	0	0	0	0	0	0
fer0033334	(0, 0, 48, 48)	4	0	2	0	0	0	3	1	0	0
fer0033335	(0, 0, 48, 48)	0	10	0	0	0	0	0	0	0	0
fer0033336	(0, 0, 48, 48)	6	0	0	4	0	0	0	0	0	0
fer0033337	(0, 0, 48, 48)	2	7	0	0	0	0	0	1	0	0
fer0033338	(0, 0, 48, 48)	10	0	0	0	0	0	0	0	0	0
fer0033339	(0, 0, 48, 48)	0	0	2	0	1	0	6	0	1	0
fer0033340	(0, 0, 48, 48)	4	3	0	0	0	0	0	0	3	0
fer0033341	(0, 0, 48, 48)	5	0	0	4	1	0	0	0	0	0
fer0033343	(0, 0, 48, 48)	0	10	0	0	0	0	0	0	0	0
fer0033344	(0, 0, 48, 48)	6	0	0	2	0	0	0	1	1	0
fer0033345	(0, 0, 48, 48)	8	0	0	0	2	0	0	0	0	0
fer0033346	(0, 0, 48, 48)	2	0	4	1	1	1	0	0	1	0
fer0033347	(0, 0, 48, 48)	0	0	8	0	0	0	2	0	0	0
fer0033348	(0, 0, 48, 48)	8	1	0	0	0	0	0	0	1	0
fer0033349	(0, 0, 48, 48)	0	0	9	0	0	0	1	0	0	0
fer0033350	(0, 0, 48, 48)	1	0	1	6	0	0	1	1	0	0
fer0033351	(0, 0, 48, 48)	0	0	10	0	0	0	0	0	0	0
fer0033352	(0, 0, 48, 48)	5	0	0	5	0	0	0	0	0	0
fer0033353	(0, 0, 48, 48)	1	0	2	0	5	0	0	0	1	1
fer0033354	(0, 0, 48, 48)	8	1	0	1	0	0	0	0	0	0
fer0033355	(0, 0, 48, 48)	7	3	0	0	0	0	0	0	0	0
fer0033356	(0, 0, 48, 48)	5	5	0	0	0	0	0	0	0	0
fer0033357	(0, 0, 48, 48)	9	0	0	0	1	0	0	0	0	0
fer0033358	(0, 0, 48, 48)	4	0	0	3	0	0	0	0	3	0
fer0033359	(0, 0, 48, 48)	0	0	9	1	0	0	0	0	0	0
fer0033360	(0, 0, 48, 48)	0	0	4	0	0	0	5	0	1	0
fer0033361	(0, 0, 48, 48)	1	9	0	0	0	0	0	0	0	0
fer0033362	(0, 0, 48, 48)	0	10	0	0	0	0	0	0	0	0
fer0033363	(0, 0, 48, 48)	7	0	0	2	0	0	1	0	0	0
fer0033364	(0, 0, 48, 48)	5	0	0	5	0	0	0	0	0	0
fer0033365	(0, 0, 48, 48)	4	0	1	4	1	0	0	0	0	0
fer0033366	(0, 0, 48, 48)	9	0	0	0	0	0	1	0	0	0
fer0033367	(0, 0, 48, 48)	1	0	0	8	0	0	0	0	1	0
fer0033368	(0, 0, 48, 48)	0	2	0	0	7	0	0	0	1	0
fer0033369	(0, 0, 48, 48)	1	0	0	0	8	0	0	0	1	0
fer0033370	(0, 0, 48, 48)	1	0	0	0	5	1	1	0	2	0
fer0033371	(0, 0, 48, 48)	0	9	0	0	0	1	0	0	0	0
fer0033372	(0, 0, 48, 48)	8	2	0	0	0	0	0	0	0	0
fer0033373	(0, 0, 48, 48)	0	0	9	0	0	0	0	0	1	0
fer0033374	(0, 0, 48, 48)	2	0	0	5	1	0	1	0	1	0
fer0033375	(0, 0, 48, 48)	0	10	0	0	0	0	0	0	0	0
fer0033376	(0, 0, 48, 48)	0	0	7	0	0	0	2	0	1	0
fer0033377	(0, 0, 48, 48)	7	0	1	2	0	0	0	0	0	0
fer0033378	(0, 0, 48, 48)	0	6	4	0	0	0	0	0	0	0
fer0033379	(0, 0, 48, 48)	2	0	0	0	2	0	0	3	3	0
fer0033380	(0, 0, 48, 48)	0	10	0	0	0	0	0	0	0	0
fer0033381	(0, 0, 48, 48)	0	0	9	0	0	0	1	0	0	0
fer0033382	(0, 0, 48, 48)	9	0	0	0	1	0	0	0	0	0
fer0033383	(0, 0, 48, 48)	0	10	0	0	0	0	0	0	0	0
fer0033384	(0, 0, 48, 48)	0	10	0	0	0	0	0	0	0	0
fer0033385	(0, 0, 48, 48)	9	1	0	0	0	0	0	0	0	0
fer0033386	(0, 0, 48, 48)	4	0	0	5	0	0	1	0	0	0
fer0033387	(0, 0, 48, 48)	0	0	0	1	6	2	0	1	0	0
fer0033388	(0, 0, 48, 48)	8	0	0	0	1	0	0	0	1	0
fer0033389	(0, 0, 48, 48)	5	4	0	0	0	0	0	0	1	0
fer0033390	(0, 0, 48, 48)	0	10	0	0	0	0	0	0	0	0
fer0033391	(0, 0, 48, 48)	9	0	0	0	0	0	0	0	1	0
fer0033392	(0, 0, 48, 48)	0	9	0	0	0	0	0	0	1	0
fer0033393	(0, 0, 48, 48)	2	0	7	0	0	0	1	0	0	0
fer0033394	(0, 0, 48, 48)	0	1	0	1	0	0	7	0	1	0
fer0033395	(0, 0, 48, 48)	10	0	0	0	0	0	0	0	0	0
fer0033396	(0, 0, 48, 48)	0	10	0	0	0	0	0	0	0	0
fer0033397	(0, 0, 48, 48)	9	0	0	0	0	0	0	0	0	1
fer0033398	(0, 0, 48, 48)	0	3	5	0	0	0	0	0	2	0
fer0033399	(0, 0, 48, 48)	0	8	1	0	0	0	0	0	1	0
fer0033400	(0, 0, 48, 48)	0	10	0	0	0	0	0	0	0	0
fer0033401	(0, 0, 48, 48)	0	7	0	0	0	2	0	0	1	0
fer0033402	(0, 0, 48, 48)	3	0	2	0	1	0	0	0	4	0
fer0033403	(0, 0, 48, 48)	0	0	9	0	0	0	1	0	0	0
fer0033404	(0, 0, 48, 48)	0	0	8	0	0	0	2	0	0	0
fer0033405	(0, 0, 48, 48)	0	10	0	0	0	0	0	0	0	0
fer0033406	(0, 0, 48, 48)	6	0	0	4	0	0	0	0	0	0
fer0033407	(0, 0, 48, 48)	0	8	1	0	0	0	0	0	1	0
fer0033408	(0, 0, 48, 48)	0	0	3	0	2	1	4	0	0	0
fer0033409	(0, 0, 48, 48)	8	0	0	2	0	0	0	0	0	0
fer0033410	(0, 0, 48, 48)	8	0	0	2	0	0	0	0	0	0
fer0033411	(0, 0, 48, 48)	0	10	0	0	0	0	0	0	0	0
fer0033412	(0, 0, 48, 48)	3	0	0	6	0	0	0	0	1	0
fer0033413	(0, 0, 48, 48)	9	0	0	0	0	0	0	0	1	0
fer0033414	(0, 0, 48, 48)	3	0	0	1	6	0	0	0	0	0
fer0033415	(0, 0, 48, 48)	8	0	0	1	0	0	0	0	1	0
fer0033416	(0, 0, 48, 48)	2	0	0	6	0	0	1	1	0	0
fer0033417	(0, 0, 48, 48)	2	0	5	0	0	0	2	0	1	0
fer0033418	(0, 0, 48, 48)	6	0	0	4	0	0	0	0	0	0
fer0033419	(0, 0, 48, 48)	7	0	0	0	0	0	0	0	3	0
fer0033420	(0, 0, 48, 48)	0	0	9	0	1	0	0	0	0	0
fer0033421	(0, 0, 48, 48)	0	0	9	0	0	0	1	0	0	0
fer0033422	(0, 0, 48, 48)	0	10	0	0	0	0	0	0	0	0
fer0033423	(0, 0, 48, 48)	10	0	0	0	0	0	0	0	0	0
fer0033424	(0, 0, 48, 48)	0	10	0	0	0	0	0	0	0	0
fer0033425	(0, 0, 48, 48)	6	0	0	3	0	0	0	0	1	0
fer0033426	(0, 0, 48, 48)	0	1	1	3	3	0	1	0	1	0
fer0033427	(0, 0, 48, 48)	2	3	0	2	0	0	0	2	1	0
fer0033428	(0, 0, 48, 48)	2	8	0	0	0	0	0	0	0	0
fer0033429	(0, 0, 48, 48)	2	0	0	4	4	0	0	0	0	0
fer0033430	(0, 0, 48, 48)	6	0	0	2	0	0	0	0	2	0
fer0033431	(0, 0, 48, 48)	1	8	0	0	0	0	0	0	1	0
fer0033432	(0, 0, 48, 48)	0	0	0	10	0	0	0	0	0	0
fer0033433	(0, 0, 48, 48)	1	9	0	0	0	0	0	0	0	0
fer0033434	(0, 0, 48, 48)	8	1	0	0	0	0	0	1	0	0
fer0033435	(0, 0, 48, 48)	4	0	0	4	0	0	0	0	1	1
fer0033436	(0, 0, 48, 48)	4	0	0	5	0	0	0	0	1	0
fer0033437	(0, 0, 48, 48)	1	0	0	7	0	0	0	1	1	0
fer0033438	(0, 0, 48, 48)	0	10	0	0	0	0	0	0	0	0
fer0033439	(0, 0, 48, 48)	2	0	0	6	2	0	0	0	0	0
fer0033440	(0, 0, 48, 48)	0	10	0	0	0	0	0	0	0	0
fer0033441	(0, 0, 48, 48)	10	0	0	0	0	0	0	0	0	0
fer0033442	(0, 0, 48, 48)	0	0	0	9	0	0	1	0	0	0
fer0033443	(0, 0, 48, 48)	0	2	0	0	4	0	1	1	2	0
fer0033444	(0, 0, 48, 48)	0	9	0	0	0	0	0	0	1	0
fer0033445	(0, 0, 48, 48)	0	10	0	0	0	0	0	0	0	0
fer0033446	(0, 0, 48, 48)	6	0	0	2	0	0	0	0	2	0
fer0033447	(0, 0, 48, 48)	0	10	0	0	0	0	0	0	0	0
fer0033448	(0, 0, 48, 48)	7	0	0	3	0	0	0	0	0	0
fer0033449	(0, 0, 48, 48)	1	1	0	0	7	0	0	0	1	0
fer0033450	(0, 0, 48, 48)	0	9	0	0	0	0	0	0	1	0
fer0033451	(0, 0, 48, 48)	0	10	0	0	0	0	0	0	0	0
fer0033452	(0, 0, 48, 48)	0	10	0	0	0	0	0	0	0	0
fer0033453	(0, 0, 48, 48)	0	10	0	0	0	0	0	0	0	0
fer0033454	(0, 0, 48, 48)	7	0	0	2	0	0	0	0	1	0
fer0033455	(0, 0, 48, 48)	6	0	0	1	2	0	0	0	1	0
fer0033456	(0, 0, 48, 48)	1	0	8	0	0	0	0	0	1	0
fer0033457	(0, 0, 48, 48)	4	0	0	3	1	0	0	1	1	0
fer0033458	(0, 0, 48, 48)	2	0	0	3	3	0	1	0	1	0
fer0033459	(0, 0, 48, 48)	0	1	2	0	6	0	0	0	1	0
fer0033460	(0, 0, 48, 48)	0	10	0	0	0	0	0	0	0	0
fer0033461	(0, 0, 48, 48)	0	9	0	0	0	0	0	0	1	0
fer0033462	(0, 0, 48, 48)	0	1	0	0	8	0	0	0	1	0
fer0033463	(0, 0, 48, 48)	1	0	0	0	5	2	0	1	1	0
fer0033464	(0, 0, 48, 48)	0	9	0	0	0	0	0	1	0	0
fer0033465	(0, 0, 48, 48)	5	0	0	3	1	0	0	0	1	0
fer0033466	(0, 0, 48, 48)	1	0	9	0	0	0	0	0	0	0
fer0033467	(0, 0, 48, 48)	4	0	0	6	0	0	0	0	0	0
fer0033468	(0, 0, 48, 48)	0	1	0	3	0	1	4	0	1	0
fer0033469	(0, 0, 48, 48)	3	0	0	6	0	0	0	0	1	0
fer0033470	(0, 0, 48, 48)	1	0	8	0	0	0	0	0	1	0
fer0033471	(0, 0, 48, 48)	0	10	0	0	0	0	0	0	0	0
fer0033472	(0, 0, 48, 48)	0	10	0	0	0	0	0	0	0	0
fer0033473	(0, 0, 48, 48)	0	0	9	0	0	0	1	0	0	0
fer0033474	(0, 0, 48, 48)	9	0	0	0	0	0	0	0	1	0
fer0033475	(0, 0, 48, 48)	9	0	0	0	0	0	0	0	1	0
fer0033476	(0, 0, 48, 48)	5	1	0	4	0	0	0	0	0	0
fer0033477	(0, 0, 48, 48)	3	0	0	6	0	0	0	0	1	0
fer0033478	(0, 0, 48, 48)	2	0	0	7	0	1	0	0	0	0
fer0033479	(0, 0, 48, 48)	7	0	0	2	0	0	0	0	1	0
fer0033480	(0, 0, 48, 48)	2	0	0	0	6	0	0	0	2	0
fer0033481	(0, 0, 48, 48)	2	0	0	4	2	2	0	0	0	0
fer0033482	(0, 0, 48, 48)	0	10	0	0	0	0	0	0	0	0
fer0033483	(0, 0, 48, 48)	9	1	0	0	0	0	0	0	0	0
fer0033484	(0, 0, 48, 48)	1	9	0	0	0	0	0	0	0	0
fer0033485	(0, 0, 48, 48)	0	9	0	0	0	1	0	0	0	0
fer0033486	(0, 0, 48, 48)	4	0	0	6	0	0	0	0	0	0
fer0033487	(0, 0, 48, 48)	0	0	9	0	0	0	1	0	0	0
fer0033488	(0, 0, 48, 48)	0	10	0	0	0	0	0	0	0	0
fer0033489	(0, 0, 48, 48)	0	2	8	0	0	0	0	0	0	0
fer0033490	(0, 0, 48, 48)	0	10	0	0	0	0	0	0	0	0
fer0033491	(0, 0, 48, 48)	7	0	0	3	0	0	0	0	0	0
fer0033492	(0, 0, 48, 48)	9	0	0	1	0	0	0	0	0	0
fer0033493	(0, 0, 48, 48)	7	0	0	0	3	0	0	0	0	0
fer0033494	(0, 0, 48, 48)	0	10	0	0	0	0	0	0	0	0
fer0033495	(0, 0, 48, 48)	2	0	0	8	0	0	0	0	0	0
fer0033496	(0, 0, 48, 48)	1	3	2	0	1	0	1	0	2	0
fer0033497	(0, 0, 48, 48)	3	0	0	5	0	1	0	0	1	0
fer0033498	(0, 0, 48, 48)	8	1	1	0	0	0	0	0	0	0
fer0033499	(0, 0, 48, 48)	0	1	2	0	5	1	1	0	0	0
fer0033500	(0, 0, 48, 48)	1	0	0	1	5	0	0	3	0	0
fer0033501	(0, 0, 48, 48)	7	2	0	0	0	0	0	0	1	0
fer0033502	(0, 0, 48, 48)	0	0	2	0	4	0	4	0	0	0
fer0033503	(0, 0, 48, 48)	0	0	0	0	3	0	6	0	1	0
fer0033504	(0, 0, 48, 48)	8	0	0	2	0	0	0	0	0	0
fer0033505	(0, 0, 48, 48)	2	0	0	5	2	0	0	0	1	0
fer0033506	(0, 0, 48, 48)	9	0	0	1	0	0	0	0	0	0
fer0033507	(0, 0, 48, 48)	0	0	0	6	1	0	2	0	1	0
fer0033508	(0, 0, 48, 48)	10	0	0	0	0	0	0	0	0	0
fer0033509	(0, 0, 48, 48)	6	0	0	3	0	0	0	0	1	0
fer0033510	(0, 0, 48, 48)	9	0	0	0	0	1	0	0	0	0
fer0033511	(0, 0, 48, 48)	9	0	0	0	0	0	0	0	1	0
fer0033512	(0, 0, 48, 48)	9	0	0	0	0	0	0	0	1	0
fer0033513	(0, 0, 48, 48)	0	2	7	0	0	0	0	0	1	0
fer0033514	(0, 0, 48, 48)	0	0	0	10	0	0	0	0	0	0
fer0033515	(0, 0, 48, 48)	8	0	0	2	0	0	0	0	0	0
fer0033516	(0, 0, 48, 48)	0	1	8	0	1	0	0	0	0	0
fer0033517	(0, 0, 48, 48)	5	0	0	1	0	1	1	0	2	0
fer0033518	(0, 0, 48, 48)	8	0	0	2	0	0	0	0	0	0
fer0033519	(0, 0, 48, 48)	1	0	0	9	0	0	0	0	0	0
fer0033520	(0, 0, 48, 48)	3	0	0	6	0	0	0	0	1	0
fer0033521	(0, 0, 48, 48)	2	0	0	0	7	0	0	0	1	0
fer0033522	(0, 0, 48, 48)	0	0	10	0	0	0	0	0	0	0
fer0033523	(0, 0, 48, 48)	4	0	0	4	0	0	2	0	0	0
fer0033524	(0, 0, 48, 48)	1	0	0	7	1	0	0	1	0	0
fer0033525	(0, 0, 48, 48)	0	0	0	0	0	0	10	0	0	0
fer0033526	(0, 0, 48, 48)	0	0	0	9	0	0	0	0	1	0
fer0033527	(0, 0, 48, 48)	2	7	0	1	0	0	0	0	0	0
fer0033528	(0, 0, 48, 48)	2	0	0	0	0	1	6	0	1	0
fer0033529	(0, 0, 48, 48)	8	0	0	1	0	0	0	0	1	0
fer0033530	(0, 0, 48, 48)	0	10	0	0	0	0	0	0	0	0
fer0033531	(0, 0, 48, 48)	3	1	1	3	0	2	0	0	0	0
fer0033532	(0, 0, 48, 48)	10	0	0	0	0	0	0	0	0	0
fer0033533	(0, 0, 48, 48)	0	0	1	2	2	0	3	0	2	0
fer0033534	(0, 0, 48, 48)	8	0	0	1	1	0	0	0	0	0
fer0033535	(0, 0, 48, 48)	1	5	4	0	0	0	0	0	0	0
fer0033536	(0, 0, 48, 48)	10	0	0	0	0	0	0	0	0	0
fer0033537	(0, 0, 48, 48)	8	0	0	0	0	0	0	0	2	0
fer0033538	(0, 0, 48, 48)	6	0	0	0	4	0	0	0	0	0
fer0033539	(0, 0, 48, 48)	6	3	0	0	0	0	0	1	0	0
fer0033540	(0, 0, 48, 48)	9	0	0	0	0	0	0	0	1	0
fer0033541	(0, 0, 48, 48)	0	0	0	10	0	0	0	0	0	0
fer0033542	(0, 0, 48, 48)	1	0	1	0	8	0	0	0	0	0
fer0033543	(0, 0, 48, 48)	1	0	0	6	2	0	0	0	1	0
fer0033544	(0, 0, 48, 48)	1	0	6	1	0	0	2	0	0	0
fer0033545	(0, 0, 48, 48)	6	0	0	4	0	0	0	0	0	0
fer0033546	(0, 0, 48, 48)	0	8	2	0	0	0	0	0	0	0
fer0033547	(0, 0, 48, 48)	7	0	1	1	0	0	0	0	1	0
fer0033548	(0, 0, 48, 48)	7	0	0	3	0	0	0	0	0	0
fer0033549	(0, 0, 48, 48)	0	10	0	0	0	0	0	0	0	0
fer0033550	(0, 0, 48, 48)	0	0	0	10	0	0	0	0	0	0
fer0033551	(0, 0, 48, 48)	0	0	10	0	0	0	0	0	0	0
fer0033552	(0, 0, 48, 48)	0	0	10	0	0	0	0	0	0	0
fer0033553	(0, 0, 48, 48)	0	0	0	0	10	0	0	0	0	0
fer0033554	(0, 0, 48, 48)	0	9	0	0	0	0	0	0	1	0
fer0033555	(0, 0, 48, 48)	0	10	0	0	0	0	0	0	0	0
fer0033556	(0, 0, 48, 48)	1	1	0	6	0	0	0	0	2	0
fer0033557	(0, 0, 48, 48)	10	0	0	0	0	0	0	0	0	0
fer0033558	(0, 0, 48, 48)	1	0	0	4	3	2	0	0	0	0
fer0033559	(0, 0, 48, 48)	10	0	0	0	0	0	0	0	0	0
fer0033560	(0, 0, 48, 48)	2	0	0	6	0	0	0	0	2	0
fer0033561	(0, 0, 48, 48)	1	8	0	0	0	0	0	0	1	0
fer0033562	(0, 0, 48, 48)	5	0	0	2	0	0	0	1	2	0
fer0033563	(0, 0, 48, 48)	0	10	0	0	0	0	0	0	0	0
fer0033564	(0, 0, 48, 48)	0	7	3	0	0	0	0	0	0	0
fer0033565	(0, 0, 48, 48)	0	0	10	0	0	0	0	0	0	0
fer0033566	(0, 0, 48, 48)	0	0	1	4	0	0	4	0	1	0
fer0033567	(0, 0, 48, 48)	0	2	0	0	8	0	0	0	0	0
fer0033568	(0, 0, 48, 48)	0	9	1	0	0	0	0	0	0	0
fer0033569	(0, 0, 48, 48)	0	0	6	0	0	0	3	0	1	0
fer0033570	(0, 0, 48, 48)	1	0	4	0	1	0	3	0	1	0
fer0033571	(0, 0, 48, 48)	4	0	0	1	0	0	4	0	1	0
fer0033572	(0, 0, 48, 48)	0	2	8	0	0	0	0	0	0	0
fer0033573	(0, 0, 48, 48)	0	10	0	0	0	0	0	0	0	0
fer0033574	(0, 0, 48, 48)	0	0	0	0	9	1	0	0	0	0
fer0033575	(0, 0, 48, 48)	9	0	0	0	0	0	0	1	0	0
fer0033576	(0, 0, 48, 48)	7	3	0	0	0	0	0	0	0	0
fer0033577	(0, 0, 48, 48)	1	9	0	0	0	0	0	0	0	0
fer0033578	(0, 0, 48, 48)	0	0	0	0	8	1	1	0	0	0
fer0033579	(0, 0, 48, 48)	2	0	7	0	0	0	0	0	1	0
fer0033580	(0, 0, 48, 48)	0	10	0	0	0	0	0	0	0	0
fer0033581	(0, 0, 48, 48)	0	0	1	1	3	5	0	0	0	0
fer0033582	(0, 0, 48, 48)	0	0	0	0	5	0	4	0	1	0
fer0033583	(0, 0, 48, 48)	1	0	1	8	0	0	0	0	0	0
fer0033584	(0, 0, 48, 48)	3	0	0	4	0	0	0	1	2	0
fer0033585	(0, 0, 48, 48)	0	10	0	0	0	0	0	0	0	0
fer0033586	(0, 0, 48, 48)	2	0	0	0	8	0	0	0	0	0
fer0033587	(0, 0, 48, 48)	0	0	9	0	0	0	1	0	0	0
fer0033588	(0, 0, 48, 48)	5	0	0	2	0	0	0	1	1	1
fer0033589	(0, 0, 48, 48)	0	10	0	0	0	0	0	0	0	0
fer0033590	(0, 0, 48, 48)	1	0	0	0	4	2	0	0	3	0
fer0033591	(0, 0, 48, 48)	10	0	0	0	0	0	0	0	0	0
fer0033592	(0, 0, 48, 48)	4	3	0	0	1	0	0	0	2	0
fer0033593	(0, 0, 48, 48)	0	0	4	0	5	1	0	0	0	0
fer0033594	(0, 0, 48, 48)	5	5	0	0	0	0	0	0	0	0
fer0033595	(0, 0, 48, 48)	0	10	0	0	0	0	0	0	0	0
fer0033596	(0, 0, 48, 48)	0	10	0	0	0	0	0	0	0	0
fer0033597	(0, 0, 48, 48)	0	0	2	0	1	0	7	0	0	0
fer0033598	(0, 0, 48, 48)	0	0	9	0	0	0	1	0	0	0
fer0033599	(0, 0, 48, 48)	0	0	2	5	1	0	0	0	2	0
fer0033600	(0, 0, 48, 48)	2	0	0	5	0	0	0	0	3	0
fer0033601	(0, 0, 48, 48)	0	0	3	0	6	0	1	0	0	0
fer0033602	(0, 0, 48, 48)	1	1	0	0	7	0	0	0	1	0
fer0033603	(0, 0, 48, 48)	0	10	0	0	0	0	0	0	0	0
fer0033604	(0, 0, 48, 48)	1	0	1	3	0	0	1	0	4	0
fer0033605	(0, 0, 48, 48)	0	10	0	0	0	0	0	0	0	0
fer0033606	(0, 0, 48, 48)	7	0	0	2	0	0	0	0	1	0
fer0033607	(0, 0, 48, 48)	9	0	0	0	0	0	0	0	1	0
fer0033608	(0, 0, 48, 48)	0	10	0	0	0	0	0	0	0	0
fer0033609	(0, 0, 48, 48)	0	0	0	9	0	0	0	0	1	0
fer0033610	(0, 0, 48, 48)	0	10	0	0	0	0	0	0	0	0
fer0033611	(0, 0, 48, 48)	9	0	0	1	0	0	0	0	0	0
fer0033612	(0, 0, 48, 48)	0	9	0	0	0	0	0	0	1	0
fer0033613	(0, 0, 48, 48)	6	0	0	2	1	1	0	0	0	0
fer0033614	(0, 0, 48, 48)	7	1	0	1	0	0	0	0	1	0
fer0033615	(0, 0, 48, 48)	0	10	0	0	0	0	0	0	0	0
fer0033616	(0, 0, 48, 48)	3	1	0	3	0	3	0	0	0	0
fer0033617	(0, 0, 48, 48)	0	1	1	2	0	0	6	0	0	0
fer0033618	(0, 0, 48, 48)	2	0	0	2	1	2	0	1	2	0
fer0033619	(0, 0, 48, 48)	8	0	0	0	0	1	0	0	1	0
fer0033620	(0, 0, 48, 48)	1	3	0	0	0	0	0	3	3	0
fer0033621	(0, 0, 48, 48)	5	0	0	3	0	0	0	1	1	0
fer0033622	(0, 0, 48, 48)	0	4	3	0	1	0	0	0	2	0
fer0033623	(0, 0, 48, 48)	10	0	0	0	0	0	0	0	0	0
fer0033624	(0, 0, 48, 48)	1	9	0	0	0	0	0	0	0	0
fer0033625	(0, 0, 48, 48)	9	0	0	0	0	0	0	1	0	0
fer0033626	(0, 0, 48, 48)	1	0	0	0	6	2	0	0	1	0
fer0033627	(0, 0, 48, 48)	8	0	0	1	0	0	0	1	0	0
fer0033628	(0, 0, 48, 48)	6	0	0	3	0	0	0	0	1	0
fer0033629	(0, 0, 48, 48)	4	0	0	5	0	0	0	0	1	0
fer0033630	(0, 0, 48, 48)	10	0	0	0	0	0	0	0	0	0
fer0033631	(0, 0, 48, 48)	0	10	0	0	0	0	0	0	0	0
fer0033632	(0, 0, 48, 48)	10	0	0	0	0	0	0	0	0	0
fer0033633	(0, 0, 48, 48)	8	0	0	0	2	0	0	0	0	0
fer0033634	(0, 0, 48, 48)	9	0	0	1	0	0	0	0	0	0
fer0033635	(0, 0, 48, 48)	1	0	2	2	0	0	5	0	0	0
fer0033636	(0, 0, 48, 48)	8	0	0	0	1	0	0	0	1	0
fer0033637	(0, 0, 48, 48)	9	0	0	1	0	0	0	0	0	0
fer0033638	(0, 0, 48, 48)	7	0	0	2	1	0	0	0	0	0
fer0033639	(0, 0, 48, 48)	3	0	0	1	5	0	1	0	0	0
fer0033640	(0, 0, 48, 48)	0	3	0	0	0	0	6	0	1	0
fer0033641	(0, 0, 48, 48)	0	10	0	0	0	0	0	0	0	0
fer0033642	(0, 0, 48, 48)	7	0	0	1	0	0	0	0	2	0
fer0033643	(0, 0, 48, 48)	0	10	0	0	0	0	0	0	0	0
fer0033644	(0, 0, 48, 48)	9	1	0	0	0	0	0	0	0	0
fer0033645	(0, 0, 48, 48)	0	0	0	1	8	0	0	0	0	1
fer0033646	(0, 0, 48, 48)	0	10	0	0	0	0	0	0	0	0
fer0033647	(0, 0, 48, 48)	0	10	0	0	0	0	0	0	0	0
fer0033648	(0, 0, 48, 48)	4	0	0	1	1	1	1	0	2	0
fer0033649	(0, 0, 48, 48)	2	0	0	4	3	1	0	0	0	0
fer0033650	(0, 0, 48, 48)	1	0	0	9	0	0	0	0	0	0
fer0033651	(0, 0, 48, 48)	0	9	0	0	0	0	0	0	1	0
fer0033652	(0, 0, 48, 48)	8	0	0	1	1	0	0	0	0	0
fer0033653	(0, 0, 48, 48)	9	0	0	0	0	0	0	0	1	0
fer0033654	(0, 0, 48, 48)	0	0	8	0	0	0	2	0	0	0
fer0033655	(0, 0, 48, 48)	0	0	0	10	0	0	0	0	0	0
fer0033656	(0, 0, 48, 48)	0	1	0	7	0	0	0	1	1	0
fer0033657	(0, 0, 48, 48)	0	0	5	0	0	0	5	0	0	0
fer0033658	(0, 0, 48, 48)	0	1	0	0	8	0	0	0	1	0
fer0033659	(0, 0, 48, 48)	3	0	0	2	5	0	0	0	0	0
fer0033660	(0, 0, 48, 48)	10	0	0	0	0	0	0	0	0	0
fer0033661	(0, 0, 48, 48)	0	10	0	0	0	0	0	0	0	0
fer0033662	(0, 0, 48, 48)	0	10	0	0	0	0	0	0	0	0
fer0033663	(0, 0, 48, 48)	0	0	0	9	0	0	1	0	0	0
fer0033664	(0, 0, 48, 48)	8	0	0	2	0	0	0	0	0	0
fer0033665	(0, 0, 48, 48)	1	0	7	2	0	0	0	0	0	0
fer0033666	(0, 0, 48, 48)	0	0	7	0	0	0	3	0	0	0
fer0033667	(0, 0, 48, 48)	7	0	0	1	0	0	0	0	2	0
fer0033668	(0, 0, 48, 48)	0	0	0	9	0	0	0	0	1	0
fer0033669	(0, 0, 48, 48)	0	0	0	10	0	0	0	0	0	0
fer0033671	(0, 0, 48, 48)	9	0	0	0	1	0	0	0	0	0
fer0033672	(0, 0, 48, 48)	0	0	0	8	2	0	0	0	0	0
fer0033673	(0, 0, 48, 48)	10	0	0	0	0	0	0	0	0	0
fer0033674	(0, 0, 48, 48)	3	0	0	6	0	0	0	0	1	0
fer0033675	(0, 0, 48, 48)	0	0	10	0	0	0	0	0	0	0
fer0033676	(0, 0, 48, 48)	0	0	0	5	4	0	0	0	1	0
fer0033677	(0, 0, 48, 48)	0	10	0	0	0	0	0	0	0	0
fer0033678	(0, 0, 48, 48)	10	0	0	0	0	0	0	0	0	0
fer0033679	(0, 0, 48, 48)	1	0	8	0	0	0	0	0	1	0
fer0033680	(0, 0, 48, 48)	9	0	0	0	0	0	0	0	0	1
fer0033681	(0, 0, 48, 48)	0	10	0	0	0	0	0	0	0	0
fer0033682	(0, 0, 48, 48)	0	9	1	0	0	0	0	0	0	0
fer0033683	(0, 0, 48, 48)	0	0	0	0	10	0	0	0	0	0
fer0033684	(0, 0, 48, 48)	2	0	0	1	2	4	0	0	1	0
fer0033685	(0, 0, 48, 48)	9	0	0	1	0	0	0	0	0	0
fer0033686	(0, 0, 48, 48)	3	0	0	6	0	0	0	0	1	0
fer0033687	(0, 0, 48, 48)	10	0	0	0	0	0	0	0	0	0
fer0033688	(0, 0, 48, 48)	10	0	0	0	0	0	0	0	0	0
fer0033689	(0, 0, 48, 48)	0	10	0	0	0	0	0	0	0	0
fer0033690	(0, 0, 48, 48)	3	7	0	0	0	0	0	0	0	0
fer0033691	(0, 0, 48, 48)	1	0	0	5	1	1	0	0	2	0
fer0033692	(0, 0, 48, 48)	0	0	1	0	9	0	0	0	0	0
fer0033693	(0, 0, 48, 48)	0	4	3	1	0	0	0	0	2	0
fer0033694	(0, 0, 48, 48)	0	1	4	0	3	0	0	0	2	0
fer0033695	(0, 0, 48, 48)	4	0	1	5	0	0	0	0	0	0
fer0033696	(0, 0, 48, 48)	9	0	0	0	0	0	0	0	1	0
fer0033697	(0, 0, 48, 48)	0	0	1	0	5	0	2	0	2	0
fer0033698	(0, 0, 48, 48)	7	0	0	3	0	0	0	0	0	0
fer0033699	(0, 0, 48, 48)	7	1	1	0	0	0	0	0	1	0
fer0033700	(0, 0, 48, 48)	4	0	0	6	0	0	0	0	0	0
fer0033701	(0, 0, 48, 48)	10	0	0	0	0	0	0	0	0	0
fer0033702	(0, 0, 48, 48)	2	0	0	6	1	0	0	0	1	0
fer0033703	(0, 0, 48, 48)	0	0	1	2	0	0	5	0	1	1
fer0033704	(0, 0, 48, 48)	1	0	0	8	0	0	0	0	1	0
fer0033705	(0, 0, 48, 48)	9	0	0	0	0	0	0	0	1	0
fer0033706	(0, 0, 48, 48)	2	0	0	7	0	0	0	0	1	0
fer0033707	(0, 0, 48, 48)	2	0	0	0	6	0	0	0	2	0
fer0033708	(0, 0, 48, 48)	3	0	0	7	0	0	0	0	0	0
fer0033709	(0, 0, 48, 48)	1	1	6	0	0	0	1	0	1	0
fer0033710	(0, 0, 48, 48)	7	0	0	0	0	1	0	0	2	0
fer0033711	(0, 0, 48, 48)	4	0	0	3	3	0	0	0	0	0
fer0033712	(0, 0, 48, 48)	5	0	0	2	0	0	0	1	2	0
fer0033713	(0, 0, 48, 48)	7	1	0	1	0	0	0	0	1	0
fer0033714	(0, 0, 48, 48)	7	0	0	2	0	0	0	1	0	0
fer0033715	(0, 0, 48, 48)	4	0	0	5	0	0	0	0	1	0
fer0033716	(0, 0, 48, 48)	0	1	1	0	8	0	0	0	0	0
fer0033717	(0, 0, 48, 48)	0	0	0	1	5	4	0	0	0	0
fer0033718	(0, 0, 48, 48)	0	10	0	0	0	0	0	0	0	0
fer0033719	(0, 0, 48, 48)	0	10	0	0	0	0	0	0	0	0
fer0033720	(0, 0, 48, 48)	4	0	2	2	1	0	1	0	0	0
fer0033721	(0, 0, 48, 48)	0	1	0	0	2	0	7	0	0	0
fer0033722	(0, 0, 48, 48)	0	10	0	0	0	0	0	0	0	0
fer0033723	(0, 0, 48, 48)	5	3	1	0	0	0	0	1	0	0
fer0033724	(0, 0, 48, 48)	1	0	6	0	0	0	3	0	0	0
fer0033725	(0, 0, 48, 48)	0	0	7	1	0	0	1	0	1	0
fer0033726	(0, 0, 48, 48)	7	1	0	0	1	0	0	0	0	1
fer0033727	(0, 0, 48, 48)	10	0	0	0	0	0	0	0	0	0
fer0033728	(0, 0, 48, 48)	0	10	0	0	0	0	0	0	0	0
fer0033729	(0, 0, 48, 48)	1	1	0	0	6	2	0	0	0	0
fer0033730	(0, 0, 48, 48)	3	0	7	0	0	0	0	0	0	0
fer0033731	(0, 0, 48, 48)	1	0	0	5	3	0	0	0	1	0
fer0033732	(0, 0, 48, 48)	1	0	2	1	2	0	2	0	2	0
fer0033733	(0, 0, 48, 48)	0	0	0	10	0	0	0	0	0	0
fer0033734	(0, 0, 48, 48)	0	10	0	0	0	0	0	0	0	0
fer0033735	(0, 0, 48, 48)	0	0	9	0	1	0	0	0	0	0
fer0033736	(0, 0, 48, 48)	9	0	0	1	0	0	0	0	0	0
fer0033737	(0, 0, 48, 48)	0	6	0	1	0	1	0	0	2	0
fer0033738	(0, 0, 48, 48)	0	10	0	0	0	0	0	0	0	0
fer0033739	(0, 0, 48, 48)	9	0	0	0	0	0	0	0	1	0
fer0033740	(0, 0, 48, 48)	3	0	0	5	0	0	0	0	2	0
fer0033741	(0, 0, 48, 48)	3	0	0	5	0	0	0	1	1	0
fer0033742	(0, 0, 48, 48)	6	0	0	3	0	0	0	0	1	0
fer0033743	(0, 0, 48, 48)	2	0	1	1	1	0	3	0	2	0
fer0033744	(0, 0, 48, 48)	6	0	0	3	0	0	0	0	1	0
fer0033745	(0, 0, 48, 48)	0	0	10	0	0	0	0	0	0	0
fer0033746	(0, 0, 48, 48)	0	10	0	0	0	0	0	0	0	0
fer0033747	(0, 0, 48, 48)	6	0	0	2	0	1	0	0	1	0
fer0033748	(0, 0, 48, 48)	8	0	1	0	0	0	0	0	1	0
fer0033749	(0, 0, 48, 48)	4	0	1	0	1	2	0	1	1	0
fer0033750	(0, 0, 48, 48)	2	0	0	5	1	0	0	0	2	0
fer0033751	(0, 0, 48, 48)	10	0	0	0	0	0	0	0	0	0
fer0033752	(0, 0, 48, 48)	0	1	7	0	0	0	2	0	0	0
fer0033753	(0, 0, 48, 48)	10	0	0	0	0	0	0	0	0	0
fer0033754	(0, 0, 48, 48)	8	0	1	1	0	0	0	0	0	0
fer0033755	(0, 0, 48, 48)	0	0	5	0	0	0	5	0	0	0
fer0033756	(0, 0, 48, 48)	0	10	0	0	0	0	0	0	0	0
fer0033757	(0, 0, 48, 48)	0	0	2	0	0	0	8	0	0	0
fer0033758	(0, 0, 48, 48)	3	0	0	5	0	0	0	2	0	0
fer0033759	(0, 0, 48, 48)	0	10	0	0	0	0	0	0	0	0
fer0033760	(0, 0, 48, 48)	8	0	0	1	0	0	0	0	1	0
fer0033761	(0, 0, 48, 48)	0	10	0	0	0	0	0	0	0	0
fer0033762	(0, 0, 48, 48)	0	10	0	0	0	0	0	0	0	0
fer0033763	(0, 0, 48, 48)	0	10	0	0	0	0	0	0	0	0
fer0033764	(0, 0, 48, 48)	0	4	2	0	2	0	2	0	0	0
fer0033765	(0, 0, 48, 48)	0	8	1	0	0	1	0	0	0	0
fer0033766	(0, 0, 48, 48)	0	9	0	0	0	1	0	0	0	0
fer0033767	(0, 0, 48, 48)	1	0	0	3	0	6	0	0	0	0
fer0033768	(0, 0, 48, 48)	0	1	0	9	0	0	0	0	0	0
fer0033769	(0, 0, 48, 48)	8	1	0	0	0	0	0	0	1	0
fer0033770	(0, 0, 48, 48)	1	0	0	6	1	0	1	0	1	0
fer0033771	(0, 0, 48, 48)	0	9	1	0	0	0	0	0	0	0
fer0033772	(0, 0, 48, 48)	0	0	6	0	3	0	1	0	0	0
fer0033773	(0, 0, 48, 48)	0	9	0	0	0	0	0	1	0	0
fer0033774	(0, 0, 48, 48)	0	10	0	0	0	0	0	0	0	0
fer0033775	(0, 0, 48, 48)	3	0	0	5	0	0	0	0	2	0
fer0033776	(0, 0, 48, 48)	7	0	0	0	1	1	0	0	1	0
fer0033777	(0, 0, 48, 48)	0	1	0	9	0	0	0	0	0	0
fer0033778	(0, 0, 48, 48)	9	0	0	0	0	1	0	0	0	0
fer0033779	(0, 0, 48, 48)	1	1	7	0	0	0	0	0	1	0
fer0033780	(0, 0, 48, 48)	9	1	0	0	0	0	0	0	0	0
fer0033781	(0, 0, 48, 48)	0	0	9	0	0	0	0	0	1	0
fer0033782	(0, 0, 48, 48)	0	10	0	0	0	0	0	0	0	0
fer0033783	(0, 0, 48, 48)	4	0	0	4	0	0	0	1	1	0
fer0033784	(0, 0, 48, 48)	3	0	0	7	0	0	0	0	0	0
fer0033785	(0, 0, 48, 48)	8	0	1	0	0	0	0	0	1	0
fer0033786	(0, 0, 48, 48)	0	0	8	0	0	0	2	0	0	0
fer0033787	(0, 0, 48, 48)	0	9	1	0	0	0	0	0	0	0
fer0033788	(0, 0, 48, 48)	0	10	0	0	0	0	0	0	0	0
fer0033789	(0, 0, 48, 48)	6	0	0	1	0	0	0	1	2	0
fer0033790	(0, 0, 48, 48)	4	6	0	0	0	0	0	0	0	0
fer0033791	(0, 0, 48, 48)	9	0	0	1	0	0	0	0	0	0
fer0033792	(0, 0, 48, 48)	7	2	0	1	0	0	0	0	0	0
fer0033793	(0, 0, 48, 48)	9	0	0	0	0	0	0	0	1	0
fer0033794	(0, 0, 48, 48)	0	10	0	0	0	0	0	0	0	0
fer0033795	(0, 0, 48, 48)	7	0	1	1	0	1	0	0	0	0
fer0033796	(0, 0, 48, 48)	9	1	0	0	0	0	0	0	0	0
fer0033797	(0, 0, 48, 48)	0	1	0	9	0	0	0	0	0	0
fer0033798	(0, 0, 48, 48)	0	10	0	0	0	0	0	0	0	0
fer0033799	(0, 0, 48, 48)	0	0	8	0	0	0	1	0	1	0
fer0033800	(0, 0, 48, 48)	6	1	0	2	0	0	0	0	1	0
fer0033801	(0, 0, 48, 48)	8	1	0	1	0	0	0	0	0	0
fer0033802	(0, 0, 48, 48)	0	8	2	0	0	0	0	0	0	0
fer0033803	(0, 0, 48, 48)	0	0	9	0	0	0	0	0	1	0
fer0033804	(0, 0, 48, 48)	2	1	7	0	0	0	0	0	0	0
fer0033805	(0, 0, 48, 48)	6	0	0	4	0	0	0	0	0	0
fer0033806	(0, 0, 48, 48)	0	0	7	0	0	0	3	0	0	0
fer0033807	(0, 0, 48, 48)	4	0	0	3	0	0	0	2	1	0
fer0033808	(0, 0, 48, 48)	0	10	0	0	0	0	0	0	0	0
fer0033809	(0, 0, 48, 48)	0	0	1	0	8	0	1	0	0	0
fer0033810	(0, 0, 48, 48)	6	0	0	1	2	0	0	0	1	0
fer0033811	(0, 0, 48, 48)	1	0	2	0	2	0	3	0	2	0
fer0033812	(0, 0, 48, 48)	0	1	0	5	0	0	0	2	2	0
fer0033813	(0, 0, 48, 48)	9	0	0	1	0	0	0	0	0	0
fer0033814	(0, 0, 48, 48)	9	0	0	0	1	0	0	0	0	0
fer0033815	(0, 0, 48, 48)	0	10	0	0	0	0	0	0	0	0
fer0033816	(0, 0, 48, 48)	9	0	0	0	0	0	0	0	1	0
fer0033817	(0, 0, 48, 48)	0	0	0	1	9	0	0	0	0	0
fer0033818	(0, 0, 48, 48)	0	10	0	0	0	0	0	0	0	0
fer0033819	(0, 0, 48, 48)	2	0	0	6	2	0	0	0	0	0
fer0033820	(0, 0, 48, 48)	5	0	0	4	0	0	0	0	1	0
fer0033821	(0, 0, 48, 48)	8	0	0	1	0	0	0	1	0	0
fer0033822	(0, 0, 48, 48)	1	0	1	6	0	0	1	0	1	0
fer0033823	(0, 0, 48, 48)	3	1	0	2	0	0	0	0	4	0
fer0033824	(0, 0, 48, 48)	3	0	0	0	0	1	1	2	3	0
fer0033825	(0, 0, 48, 48)	3	0	0	3	1	0	0	1	2	0
fer0033826	(0, 0, 48, 48)	0	10	0	0	0	0	0	0	0	0
fer0033827	(0, 0, 48, 48)	0	0	8	0	0	0	1	0	1	0
fer0033828	(0, 0, 48, 48)	0	6	3	0	0	0	0	0	1	0
fer0033829	(0, 0, 48, 48)	2	0	0	2	0	0	5	0	1	0
fer0033830	(0, 0, 48, 48)	0	7	2	1	0	0	0	0	0	0
fer0033831	(0, 0, 48, 48)	1	0	7	1	0	0	1	0	0	0
fer0033832	(0, 0, 48, 48)	3	3	0	0	0	0	0	4	0	0
fer0033833	(0, 0, 48, 48)	4	0	1	4	0	0	0	0	1	0
fer0033834	(0, 0, 48, 48)	2	1	2	0	4	0	0	0	1	0
fer0033835	(0, 0, 48, 48)	0	10	0	0	0	0	0	0	0	0
fer0033836	(0, 0, 48, 48)	4	4	0	1	0	0	0	0	1	0
fer0033837	(0, 0, 48, 48)	0	10	0	0	0	0	0	0	0	0
fer0033838	(0, 0, 48, 48)	8	1	0	1	0	0	0	0	0	0
fer0033839	(0, 0, 48, 48)	0	0	1	1	0	0	8	0	0	0
fer0033840	(0, 0, 48, 48)	0	3	2	0	2	0	1	0	1	1
fer0033841	(0, 0, 48, 48)	1	2	0	3	0	1	1	0	2	0
fer0033842	(0, 0, 48, 48)	0	0	0	9	1	0	0	0	0	0
fer0033843	(0, 0, 48, 48)	0	10	0	0	0	0	0	0	0	0
fer0033844	(0, 0, 48, 48)	0	0	0	0	8	0	0	1	1	0
fer0033845	(0, 0, 48, 48)	3	5	0	1	0	0	0	1	0	0
fer0033846	(0, 0, 48, 48)	0	0	3	0	6	0	0	0	1	0
fer0033847	(0, 0, 48, 48)	0	10	0	0	0	0	0	0	0	0
fer0033849	(0, 0, 48, 48)	0	0	0	0	6	0	0	0	4	0
fer0033850	(0, 0, 48, 48)	10	0	0	0	0	0	0	0	0	0
fer0033851	(0, 0, 48, 48)	0	1	7	0	0	0	2	0	0	0
fer0033852	(0, 0, 48, 48)	1	0	0	0	4	2	0	3	0	0
fer0033853	(0, 0, 48, 48)	0	10	0	0	0	0	0	0	0	0
fer0033854	(0, 0, 48, 48)	0	0	0	1	9	0	0	0	0	0
fer0033855	(0, 0, 48, 48)	1	0	0	5	3	1	0	0	0	0
fer0033856	(0, 0, 48, 48)	9	0	0	0	0	0	0	0	1	0
fer0033857	(0, 0, 48, 48)	7	2	0	0	0	0	0	0	1	0
fer0033858	(0, 0, 48, 48)	0	10	0	0	0	0	0	0	0	0
fer0033859	(0, 0, 48, 48)	9	0	0	1	0	0	0	0	0	0
fer0033860	(0, 0, 48, 48)	0	0	2	1	0	0	6	0	0	1
fer0033861	(0, 0, 48, 48)	4	0	0	1	3	0	0	0	2	0
fer0033862	(0, 0, 48, 48)	4	0	0	2	2	0	1	0	1	0
fer0033863	(0, 0, 48, 48)	0	0	2	6	0	0	1	0	1	0
fer0033864	(0, 0, 48, 48)	0	10	0	0	0	0	0	0	0	0
fer0033865	(0, 0, 48, 48)	0	1	1	0	2	0	6	0	0	0
fer0033866	(0, 0, 48, 48)	0	10	0	0	0	0	0	0	0	0
fer0033867	(0, 0, 48, 48)	0	9	0	1	0	0	0	0	0	0
fer0033868	(0, 0, 48, 48)	1	9	0	0	0	0	0	0	0	0
fer0033869	(0, 0, 48, 48)	0	10	0	0	0	0	0	0	0	0
fer0033870	(0, 0, 48, 48)	7	0	1	0	0	1	0	0	1	0
fer0033871	(0, 0, 48, 48)	0	2	0	8	0	0	0	0	0	0
fer0033872	(0, 0, 48, 48)	10	0	0	0	0	0	0	0	0	0
fer0033873	(0, 0, 48, 48)	10	0	0	0	0	0	0	0	0	0
fer0033874	(0, 0, 48, 48)	0	10	0	0	0	0	0	0	0	0
fer0033875	(0, 0, 48, 48)	7	0	1	2	0	0	0	0	0	0
fer0033876	(0, 0, 48, 48)	5	0	0	3	0	0	0	0	2	0
fer0033877	(0, 0, 48, 48)	1	0	0	6	1	0	0	0	2	0
fer0033878	(0, 0, 48, 48)	1	8	0	0	0	0	0	0	1	0
fer0033879	(0, 0, 48, 48)	10	0	0	0	0	0	0	0	0	0
fer0033880	(0, 0, 48, 48)	4	1	0	4	0	0	0	0	1	0
fer0033881	(0, 0, 48, 48)	0	0	0	2	5	0	2	0	1	0
fer0033882	(0, 0, 48, 48)	4	0	0	6	0	0	0	0	0	0
fer0033883	(0, 0, 48, 48)	0	7	3	0	0	0	0	0	0	0
fer0033884	(0, 0, 48, 48)	0	10	0	0	0	0	0	0	0	0
fer0033885	(0, 0, 48, 48)	7	0	0	1	1	0	0	0	1	0
fer0033886	(0, 0, 48, 48)	10	0	0	0	0	0	0	0	0	0
fer0033887	(0, 0, 48, 48)	1	0	0	0	4	0	0	3	2	0
fer0033888	(0, 0, 48, 48)	1	0	0	0	8	0	0	0	1	0
fer0033889	(0, 0, 48, 48)	8	0	0	1	0	0	0	0	1	0
fer0033890	(0, 0, 48, 48)	1	0	0	5	1	2	0	0	1	0
fer0033891	(0, 0, 48, 48)	1	1	1	3	3	0	1	0	0	0
fer0033892	(0, 0, 48, 48)	1	3	4	0	1	0	1	0	0	0
fer0033893	(0, 0, 48, 48)	7	0	0	0	2	0	0	0	1	0
fer0033894	(0, 0, 48, 48)	0	3	0	0	0	0	0	5	2	0
fer0033895	(0, 0, 48, 48)	9	0	0	1	0	0	0	0	0	0
fer0033896	(0, 0, 48, 48)	10	0	0	0	0	0	0	0	0	0
fer0033897	(0, 0, 48, 48)	0	2	0	0	4	2	0	0	2	0
fer0033898	(0, 0, 48, 48)	1	0	0	1	7	1	0	0	0	0
fer0033899	(0, 0, 48, 48)	0	2	7	0	1	0	0	0	0	0
fer0033900	(0, 0, 48, 48)	0	10	0	0	0	0	0	0	0	0
fer0033901	(0, 0, 48, 48)	0	10	0	0	0	0	0	0	0	0
fer0033902	(0, 0, 48, 48)	3	0	0	0	0	2	0	0	5	0
fer0033903	(0, 0, 48, 48)	5	1	0	1	3	0	0	0	0	0
fer0033904	(0, 0, 48, 48)	0	10	0	0	0	0	0	0	0	0
fer0033905	(0, 0, 48, 48)	8	0	0	0	1	0	0	1	0	0
fer0033906	(0, 0, 48, 48)	0	1	0	0	6	3	0	0	0	0
fer0033907	(0, 0, 48, 48)	5	0	0	0	2	2	0	0	1	0
fer0033908	(0, 0, 48, 48)	4	0	0	3	1	0	0	2	0	0
fer0033909	(0, 0, 48, 48)	1	0	2	0	6	1	0	0	0	0
fer0033910	(0, 0, 48, 48)	0	0	1	0	0	0	9	0	0	0
fer0033911	(0, 0, 48, 48)	0	8	1	0	1	0	0	0	0	0
fer0033912	(0, 0, 48, 48)	4	0	0	5	0	0	0	0	1	0
fer0033913	(0, 0, 48, 48)	1	0	7	0	0	0	2	0	0	0
fer0033914	(0, 0, 48, 48)	8	0	0	1	0	0	1	0	0	0
fer0033915	(0, 0, 48, 48)	0	0	0	2	1	7	0	0	0	0
fer0033916	(0, 0, 48, 48)	2	0	0	6	2	0	0	0	0	0
fer0033917	(0, 0, 48, 48)	1	0	6	1	0	0	1	0	1	0
fer0033918	(0, 0, 48, 48)	0	0	2	1	6	0	1	0	0	0
fer0033919	(0, 0, 48, 48)	0	9	1	0	0	0	0	0	0	0
fer0033920	(0, 0, 48, 48)	2	0	6	0	0	0	0	0	2	0
fer0033921	(0, 0, 48, 48)	2	0	0	7	0	0	0	1	0	0
fer0033922	(0, 0, 48, 48)	0	0	0	0	9	0	1	0	0	0
fer0033923	(0, 0, 48, 48)	8	0	0	2	0	0	0	0	0	0
fer0033924	(0, 0, 48, 48)	0	0	2	0	3	0	4	0	1	0
fer0033925	(0, 0, 48, 48)	0	1	8	0	0	0	0	0	1	0
fer0033926	(0, 0, 48, 48)	0	10	0	0	0	0	0	0	0	0
fer0033927	(0, 0, 48, 48)	0	6	4	0	0	0	0	0	0	0
fer0033928	(0, 0, 48, 48)	8	0	0	0	1	0	0	0	1	0
fer0033929	(0, 0, 48, 48)	4	0	5	0	0	0	0	0	1	0
fer0033930	(0, 0, 48, 48)	4	0	0	5	0	0	0	0	1	0
fer0033931	(0, 0, 48, 48)	6	0	0	2	1	0	0	0	1	0
fer0033932	(0, 0, 48, 48)	0	5	5	0	0	0	0	0	0	0
fer0033933	(0, 0, 48, 48)	10	0	0	0	0	0	0	0	0	0
fer0033934	(0, 0, 48, 48)	0	10	0	0	0	0	0	0	0	0
fer0033935	(0, 0, 48, 48)	0	10	0	0	0	0	0	0	0	0
fer0033936	(0, 0, 48, 48)	0	0	8	0	0	0	2	0	0	0
fer0033937	(0, 0, 48, 48)	7	2	0	0	0	0	0	0	1	0
fer0033938	(0, 0, 48, 48)	2	0	0	5	0	0	1	0	2	0
fer0033939	(0, 0, 48, 48)	0	10	0	0	0	0	0	0	0	0
fer0033940	(0, 0, 48, 48)	5	1	0	1	0	0	1	0	2	0
fer0033941	(0, 0, 48, 48)	8	2	0	0	0	0	0	0	0	0
fer0033942	(0, 0, 48, 48)	0	1	0	0	8	1	0	0	0	0
fer0033943	(0, 0, 48, 48)	8	0	0	0	1	0	0	0	1	0
fer0033944	(0, 0, 48, 48)	0	0	5	0	1	0	1	1	2	0
fer0033945	(0, 0, 48, 48)	1	0	8	0	0	0	0	0	1	0
fer0033946	(0, 0, 48, 48)	0	0	0	6	0	0	2	0	2	0
fer0033947	(0, 0, 48, 48)	0	10	0	0	0	0	0	0	0	0
fer0033948	(0, 0, 48, 48)	3	0	0	2	4	0	0	0	1	0
fer0033949	(0, 0, 48, 48)	1	9	0	0	0	0	0	0	0	0
fer0033950	(0, 0, 48, 48)	0	0	10	0	0	0	0	0	0	0
fer0033951	(0, 0, 48, 48)	9	0	0	1	0	0	0	0	0	0
fer0033952	(0, 0, 48, 48)	5	0	0	4	0	0	0	0	0	1
fer0033953	(0, 0, 48, 48)	1	9	0	0	0	0	0	0	0	0
fer0033954	(0, 0, 48, 48)	1	0	9	0	0	0	0	0	0	0
fer0033955	(0, 0, 48, 48)	2	6	1	0	0	0	0	0	1	0
fer0033956	(0, 0, 48, 48)	0	1	1	0	8	0	0	0	0	0
fer0033957	(0, 0, 48, 48)	10	0	0	0	0	0	0	0	0	0
fer0033958	(0, 0, 48, 48)	0	10	0	0	0	0	0	0	0	0
fer0033959	(0, 0, 48, 48)	0	0	10	0	0	0	0	0	0	0
fer0033960	(0, 0, 48, 48)	4	0	1	4	0	0	0	0	1	0
fer0033961	(0, 0, 48, 48)	0	9	1	0	0	0	0	0	0	0
fer0033962	(0, 0, 48, 48)	0	10	0	0	0	0	0	0	0	0
fer0033963	(0, 0, 48, 48)	0	10	0	0	0	0	0	0	0	0
fer0033964	(0, 0, 48, 48)	0	9	1	0	0	0	0	0	0	0
fer0033965	(0, 0, 48, 48)	3	0	0	1	0	0	3	1	2	0
fer0033966	(0, 0, 48, 48)	1	8	0	0	0	1	0	0	0	0
fer0033967	(0, 0, 48, 48)	8	0	0	0	0	0	1	0	0	1
fer0033968	(0, 0, 48, 48)	0	0	9	0	0	0	1	0	0	0
fer0033969	(0, 0, 48, 48)	0	9	0	0	0	0	0	0	1	0
fer0033970	(0, 0, 48, 48)	7	2	0	0	0	0	0	1	0	0
fer0033971	(0, 0, 48, 48)	3	0	0	4	1	0	0	0	2	0
fer0033972	(0, 0, 48, 48)	0	3	7	0	0	0	0	0	0	0
fer0033973	(0, 0, 48, 48)	0	10	0	0	0	0	0	0	0	0
fer0033974	(0, 0, 48, 48)	0	9	1	0	0	0	0	0	0	0
fer0033975	(0, 0, 48, 48)	0	9	1	0	0	0	0	0	0	0
fer0033976	(0, 0, 48, 48)	2	1	0	2	2	1	0	0	2	0
fer0033977	(0, 0, 48, 48)	0	10	0	0	0	0	0	0	0	0
fer0033978	(0, 0, 48, 48)	10	0	0	0	0	0	0	0	0	0
fer0033979	(0, 0, 48, 48)	2	0	0	2	0	1	0	3	2	0
fer0033980	(0, 0, 48, 48)	7	0	0	2	0	0	0	0	1	0
fer0033981	(0, 0, 48, 48)	9	0	0	1	0	0	0	0	0	0
fer0033982	(0, 0, 48, 48)	9	0	0	0	0	0	0	0	1	0
fer0033983	(0, 0, 48, 48)	1	0	1	7	0	0	0	0	1	0
fer0033984	(0, 0, 48, 48)	0	0	0	8	0	0	0	0	2	0
fer0033985	(0, 0, 48, 48)	0	10	0	0	0	0	0	0	0	0
fer0033986	(0, 0, 48, 48)	1	4	3	0	0	0	2	0	0	0
fer0033987	(0, 0, 48, 48)	6	0	0	3	0	0	0	0	1	0
fer0033988	(0, 0, 48, 48)	0	0	0	0	1	1	0	8	0	0
fer0033989	(0, 0, 48, 48)	4	0	0	2	2	0	0	0	2	0
fer0033990	(0, 0, 48, 48)	7	0	1	2	0	0	0	0	0	0
fer0033991	(0, 0, 48, 48)	6	0	0	1	0	1	0	2	0	0
fer0033992	(0, 0, 48, 48)	2	0	8	0	0	0	0	0	0	0
fer0033993	(0, 0, 48, 48)	1	1	0	0	7	0	0	1	0	0
fer0033994	(0, 0, 48, 48)	4	0	0	5	0	0	0	0	1	0
fer0033995	(0, 0, 48, 48)	1	0	0	9	0	0	0	0	0	0
fer0033996	(0, 0, 48, 48)	4	0	1	4	0	0	0	0	1	0
fer0033997	(0, 0, 48, 48)	10	0	0	0	0	0	0	0	0	0
fer0033998	(0, 0, 48, 48)	8	0	0	1	0	0	0	0	1	0
fer0033999	(0, 0, 48, 48)	0	1	0	9	0	0	0	0	0	0
fer0034000	(0, 0, 48, 48)	1	0	1	7	0	0	0	0	1	0
fer0034001	(0, 0, 48, 48)	2	0	0	7	0	0	0	1	0	0
fer0034002	(0, 0, 48, 48)	1	8	0	0	0	0	0	0	0	1
fer0034003	(0, 0, 48, 48)	0	2	0	6	2	0	0	0	0	0
fer0034004	(0, 0, 48, 48)	0	9	0	0	0	0	0	0	1	0
fer0034005	(0, 0, 48, 48)	0	1	0	0	6	1	0	1	1	0
fer0034006	(0, 0, 48, 48)	8	0	0	1	0	0	0	0	1	0
fer0034007	(0, 0, 48, 48)	4	0	5	0	0	0	0	0	1	0
fer0034008	(0, 0, 48, 48)	2	0	0	4	0	0	0	3	1	0
fer0034009	(0, 0, 48, 48)	3	0	0	3	1	1	0	0	2	0
fer0034010	(0, 0, 48, 48)	2	0	0	7	0	0	0	0	1	0
fer0034011	(0, 0, 48, 48)	0	9	0	1	0	0	0	0	0	0
fer0034012	(0, 0, 48, 48)	0	0	5	1	0	0	4	0	0	0
fer0034013	(0, 0, 48, 48)	10	0	0	0	0	0	0	0	0	0
fer0034014	(0, 0, 48, 48)	0	10	0	0	0	0	0	0	0	0
fer0034015	(0, 0, 48, 48)	1	0	2	7	0	0	0	0	0	0
fer0034016	(0, 0, 48, 48)	2	0	8	0	0	0	0	0	0	0
fer0034017	(0, 0, 48, 48)	0	0	0	9	0	0	0	0	1	0
fer0034018	(0, 0, 48, 48)	0	10	0	0	0	0	0	0	0	0
fer0034019	(0, 0, 48, 48)	9	0	0	1	0	0	0	0	0	0
fer0034020	(0, 0, 48, 48)	3	0	1	2	0	2	0	1	1	0
fer0034021	(0, 0, 48, 48)	1	3	3	1	1	0	0	0	1	0
fer0034022	(0, 0, 48, 48)	0	9	0	0	0	0	0	0	1	0
fer0034023	(0, 0, 48, 48)	10	0	0	0	0	0	0	0	0	0
fer0034024	(0, 0, 48, 48)	0	0	6	0	0	0	4	0	0	0
fer0034025	(0, 0, 48, 48)	2	0	0	8	0	0	0	0	0	0
fer0034026	(0, 0, 48, 48)	0	0	4	0	4	0	0	0	2	0
fer0034027	(0, 0, 48, 48)	0	10	0	0	0	0	0	0	0	0
fer0034028	(0, 0, 48, 48)	0	0	9	0	0	0	0	0	1	0
fer0034029	(0, 0, 48, 48)	1	9	0	0	0	0	0	0	0	0
fer0034030	(0, 0, 48, 48)	7	0	0	2	1	0	0	0	0	0
fer0034031	(0, 0, 48, 48)	2	0	6	0	1	0	0	1	0	0
fer0034032	(0, 0, 48, 48)	0	0	5	1	4	0	0	0	0	0
fer0034033	(0, 0, 48, 48)	5	0	4	0	0	0	0	0	1	0
fer0034034	(0, 0, 48, 48)	0	0	8	0	0	0	2	0	0	0
fer0034035	(0, 0, 48, 48)	0	0	1	9	0	0	0	0	0	0
fer0034036	(0, 0, 48, 48)	1	2	0	1	5	0	1	0	0	0
fer0034037	(0, 0, 48, 48)	5	0	0	3	1	0	0	1	0	0
fer0034038	(0, 0, 48, 48)	1	9	0	0	0	0	0	0	0	0
fer0034039	(0, 0, 48, 48)	0	10	0	0	0	0	0	0	0	0
fer0034040	(0, 0, 48, 48)	0	0	0	9	0	0	0	0	0	1
fer0034041	(0, 0, 48, 48)	3	0	0	6	0	0	0	0	1	0
fer0034042	(0, 0, 48, 48)	5	0	0	2	0	0	1	0	2	0
fer0034043	(0, 0, 48, 48)	5	5	0	0	0	0	0	0	0	0
fer0034044	(0, 0, 48, 48)	2	0	0	4	0	0	0	3	1	0
fer0034045	(0, 0, 48, 48)	0	0	8	0	0	0	2	0	0	0
fer0034046	(0, 0, 48, 48)	0	3	0	0	0	5	0	0	2	0
fer0034047	(0, 0, 48, 48)	5	0	0	2	0	0	0	2	1	0
fer0034048	(0, 0, 48, 48)	9	1	0	0	0	0	0	0	0	0
fer0034049	(0, 0, 48, 48)	4	6	0	0	0	0	0	0	0	0
fer0034050	(0, 0, 48, 48)	8	2	0	0	0	0	0	0	0	0
fer0034051	(0, 0, 48, 48)	6	0	0	3	0	0	0	0	1	0
fer0034052	(0, 0, 48, 48)	7	1	0	0	0	1	0	0	1	0
fer0034053	(0, 0, 48, 48)	0	1	1	0	7	0	0	1	0	0
fer0034054	(0, 0, 48, 48)	0	7	3	0	0	0	0	0	0	0
fer0034055	(0, 0, 48, 48)	6	0	0	4	0	0	0	0	0	0
fer0034056	(0, 0, 48, 48)	1	0	9	0	0	0	0	0	0	0
fer0034057	(0, 0, 48, 48)	6	0	0	1	0	1	0	0	2	0
fer0034058	(0, 0, 48, 48)	0	0	2	0	8	0	0	0	0	0
fer0034059	(0, 0, 48, 48)	6	0	0	1	1	1	0	0	1	0
fer0034060	(0, 0, 48, 48)	0	0	9	0	0	0	1	0	0	0
fer0034061	(0, 0, 48, 48)	8	0	0	2	0	0	0	0	0	0
fer0034062	(0, 0, 48, 48)	0	0	0	6	0	1	0	2	1	0
fer0034063	(0, 0, 48, 48)	3	1	0	0	0	0	1	1	4	0
fer0034064	(0, 0, 48, 48)	1	1	7	0	0	0	0	0	1	0
fer0034065	(0, 0, 48, 48)	5	5	0	0	0	0	0	0	0	0
fer0034066	(0, 0, 48, 48)	0	9	0	0	0	0	0	0	1	0
fer0034067	(0, 0, 48, 48)	6	4	0	0	0	0	0	0	0	0
fer0034068	(0, 0, 48, 48)	0	0	1	0	8	0	1	0	0	0
fer0034069	(0, 0, 48, 48)	1	0	2	1	4	0	0	1	1	0
fer0034070	(0, 0, 48, 48)	0	10	0	0	0	0	0	0	0	0
fer0034071	(0, 0, 48, 48)	1	0	0	0	7	2	0	0	0	0
fer0034072	(0, 0, 48, 48)	0	9	0	0	0	0	0	0	1	0
fer0034073	(0, 0, 48, 48)	6	0	0	3	0	0	0	0	1	0
fer0034074	(0, 0, 48, 48)	1	0	0	8	1	0	0	0	0	0
fer0034075	(0, 0, 48, 48)	10	0	0	0	0	0	0	0	0	0
fer0034076	(0, 0, 48, 48)	0	1	3	0	6	0	0	0	0	0
fer0034077	(0, 0, 48, 48)	9	0	0	0	0	0	0	0	1	0
fer0034078	(0, 0, 48, 48)	8	2	0	0	0	0	0	0	0	0
fer0034079	(0, 0, 48, 48)	0	10	0	0	0	0	0	0	0	0
fer0034080	(0, 0, 48, 48)	0	1	5	0	0	0	4	0	0	0
fer0034081	(0, 0, 48, 48)	9	0	0	1	0	0	0	0	0	0
fer0034082	(0, 0, 48, 48)	1	0	9	0	0	0	0	0	0	0
fer0034083	(0, 0, 48, 48)	0	10	0	0	0	0	0	0	0	0
fer0034084	(0, 0, 48, 48)	6	0	0	2	0	0	0	0	2	0
fer0034085	(0, 0, 48, 48)	6	0	0	2	0	0	0	0	2	0
fer0034086	(0, 0, 48, 48)	7	0	0	1	1	0	0	0	1	0
fer0034087	(0, 0, 48, 48)	0	0	2	1	0	0	7	0	0	0
fer0034088	(0, 0, 48, 48)	7	2	0	0	0	0	0	1	0	0
fer0034089	(0, 0, 48, 48)	0	0	9	0	0	0	0	0	1	0
fer0034090	(0, 0, 48, 48)	0	9	0	0	1	0	0	0	0	0
fer0034091	(0, 0, 48, 48)	5	0	1	0	2	1	0	1	0	0
fer0034092	(0, 0, 48, 48)	8	0	0	0	1	0	0	0	1	0
fer0034093	(0, 0, 48, 48)	0	10	0	0	0	0	0	0	0	0
fer0034094	(0, 0, 48, 48)	5	4	0	0	0	0	0	0	1	0
fer0034095	(0, 0, 48, 48)	1	4	1	0	2	1	0	0	1	0
fer0034096	(0, 0, 48, 48)	4	0	0	5	0	0	0	1	0	0
fer0034097	(0, 0, 48, 48)	1	0	1	0	5	2	1	0	0	0
fer0034098	(0, 0, 48, 48)	0	0	2	0	5	0	1	0	2	0
fer0034099	(0, 0, 48, 48)	5	1	4	0	0	0	0	0	0	0
fer0034100	(0, 0, 48, 48)	0	0	3	0	1	0	5	0	1	0
fer0034101	(0, 0, 48, 48)	0	0	2	1	6	0	0	0	1	0
fer0034102	(0, 0, 48, 48)	0	4	1	0	1	0	1	0	3	0
fer0034103	(0, 0, 48, 48)	4	0	0	4	0	0	0	1	1	0
fer0034104	(0, 0, 48, 48)	0	0	0	1	8	0	0	0	1	0
fer0034105	(0, 0, 48, 48)	0	0	10	0	0	0	0	0	0	0
fer0034106	(0, 0, 48, 48)	2	8	0	0	0	0	0	0	0	0
fer0034107	(0, 0, 48, 48)	0	0	7	0	0	0	3	0	0	0
fer0034108	(0, 0, 48, 48)	7	2	0	0	0	0	0	1	0	0
fer0034109	(0, 0, 48, 48)	0	0	4	0	1	0	5	0	0	0
fer0034110	(0, 0, 48, 48)	2	0	0	7	0	0	0	0	1	0
fer0034111	(0, 0, 48, 48)	5	0	0	4	1	0	0	0	0	0
fer0034112	(0, 0, 48, 48)	2	0	0	8	0	0	0	0	0	0
fer0034113	(0, 0, 48, 48)	10	0	0	0	0	0	0	0	0	0
fer0034114	(0, 0, 48, 48)	4	0	0	6	0	0	0	0	0	0
fer0034115	(0, 0, 48, 48)	1	0	0	9	0	0	0	0	0	0
fer0034116	(0, 0, 48, 48)	10	0	0	0	0	0	0	0	0	0
fer0034117	(0, 0, 48, 48)	0	0	0	10	0	0	0	0	0	0
fer0034118	(0, 0, 48, 48)	0	10	0	0	0	0	0	0	0	0
fer0034119	(0, 0, 48, 48)	5	0	0	2	2	0	0	0	1	0
fer0034120	(0, 0, 48, 48)	0	0	0	10	0	0	0	0	0	0
fer0034121	(0, 0, 48, 48)	0	0	2	0	8	0	0	0	0	0
fer0034122	(0, 0, 48, 48)	2	8	0	0	0	0	0	0	0	0
fer0034123	(0, 0, 48, 48)	0	10	0	0	0	0	0	0	0	0
fer0034124	(0, 0, 48, 48)	3	0	0	0	7	0	0	0	0	0
fer0034125	(0, 0, 48, 48)	9	0	0	1	0	0	0	0	0	0
fer0034126	(0, 0, 48, 48)	2	5	0	0	0	0	0	3	0	0
fer0034127	(0, 0, 48, 48)	1	0	0	1	5	3	0	0	0	0
fer0034128	(0, 0, 48, 48)	2	0	0	3	0	0	0	0	5	0
fer0034129	(0, 0, 48, 48)	0	10	0	0	0	0	0	0	0	0
fer0034130	(0, 0, 48, 48)	7	0	0	0	1	0	0	0	2	0
fer0034131	(0, 0, 48, 48)	0	10	0	0	0	0	0	0	0	0
fer0034132	(0, 0, 48, 48)	2	0	5	0	0	0	1	0	2	0
fer0034133	(0, 0, 48, 48)	0	0	9	0	0	0	1	0	0	0
fer0034134	(0, 0, 48, 48)	0	7	1	0	0	0	0	0	1	1
fer0034135	(0, 0, 48, 48)	0	9	0	0	0	0	0	0	1	0
fer0034136	(0, 0, 48, 48)	0	6	0	0	4	0	0	0	0	0
fer0034137	(0, 0, 48, 48)	0	0	0	0	7	0	2	0	1	0
fer0034138	(0, 0, 48, 48)	9	0	0	0	0	0	0	1	0	0
fer0034139	(0, 0, 48, 48)	0	9	1	0	0	0	0	0	0	0
fer0034140	(0, 0, 48, 48)	4	0	0	0	4	1	0	0	1	0
fer0034141	(0, 0, 48, 48)	5	0	0	4	0	0	0	0	1	0
fer0034142	(0, 0, 48, 48)	1	0	0	4	3	0	0	1	1	0
fer0034143	(0, 0, 48, 48)	9	1	0	0	0	0	0	0	0	0
fer0034144	(0, 0, 48, 48)	7	0	0	1	0	0	0	0	2	0
fer0034145	(0, 0, 48, 48)	8	0	0	2	0	0	0	0	0	0
fer0034146	(0, 0, 48, 48)	0	9	0	0	0	0	0	0	1	0
fer0034147	(0, 0, 48, 48)	1	0	9	0	0	0	0	0	0	0
fer0034148	(0, 0, 48, 48)	10	0	0	0	0	0	0	0	0	0
fer0034149	(0, 0, 48, 48)	0	0	9	0	0	0	1	0	0	0
fer0034150	(0, 0, 48, 48)	9	0	0	0	0	0	0	0	1	0
fer0034151	(0, 0, 48, 48)	10	0	0	0	0	0	0	0	0	0
fer0034152	(0, 0, 48, 48)	0	1	7	0	0	0	1	0	1	0
fer0034153	(0, 0, 48, 48)	0	0	0	10	0	0	0	0	0	0
fer0034154	(0, 0, 48, 48)	2	6	0	0	0	0	0	0	2	0
fer0034155	(0, 0, 48, 48)	2	0	2	0	0	0	5	0	1	0
fer0034156	(0, 0, 48, 48)	0	4	0	4	2	0	0	0	0	0
fer0034157	(0, 0, 48, 48)	0	1	9	0	0	0	0	0	0	0
fer0034158	(0, 0, 48, 48)	0	1	1	0	6	0	1	0	1	0
fer0034159	(0, 0, 48, 48)	6	0	3	0	0	0	1	0	0	0
fer0034160	(0, 0, 48, 48)	0	0	2	0	6	0	1	0	1	0
fer0034161	(0, 0, 48, 48)	3	0	0	5	1	0	0	0	1	0
fer0034162	(0, 0, 48, 48)	7	1	0	1	0	0	0	0	1	0
fer0034163	(0, 0, 48, 48)	1	9	0	0	0	0	0	0	0	0
fer0034164	(0, 0, 48, 48)	1	9	0	0	0	0	0	0	0	0
fer0034165	(0, 0, 48, 48)	0	10	0	0	0	0	0	0	0	0
fer0034166	(0, 0, 48, 48)	9	1	0	0	0	0	0	0	0	0
fer0034167	(0, 0, 48, 48)	7	0	0	2	0	0	0	1	0	0
fer0034168	(0, 0, 48, 48)	0	10	0	0	0	0	0	0	0	0
fer0034169	(0, 0, 48, 48)	0	4	1	1	4	0	0	0	0	0
fer0034170	(0, 0, 48, 48)	3	0	0	6	0	0	0	0	1	0
fer0034171	(0, 0, 48, 48)	4	0	0	2	4	0	0	0	0	0
fer0034172	(0, 0, 48, 48)	2	2	6	0	0	0	0	0	0	0
fer0034173	(0, 0, 48, 48)	0	0	0	3	5	1	0	0	1	0
fer0034174	(0, 0, 48, 48)	7	1	0	1	0	0	0	0	1	0
fer0034175	(0, 0, 48, 48)	0	10	0	0	0	0	0	0	0	0
fer0034176	(0, 0, 48, 48)	6	0	0	2	0	0	0	0	1	1
fer0034177	(0, 0, 48, 48)	0	10	0	0	0	0	0	0	0	0
fer0034178	(0, 0, 48, 48)	1	0	0	4	4	0	0	0	1	0
fer0034179	(0, 0, 48, 48)	0	0	0	10	0	0	0	0	0	0
fer0034180	(0, 0, 48, 48)	3	7	0	0	0	0	0	0	0	0
fer0034181	(0, 0, 48, 48)	10	0	0	0	0	0	0	0	0	0
fer0034182	(0, 0, 48, 48)	3	0	0	5	0	0	0	1	1	0
fer0034183	(0, 0, 48, 48)	3	0	0	1	0	0	0	2	4	0
fer0034184	(0, 0, 48, 48)	0	9	0	0	0	0	0	0	1	0
fer0034185	(0, 0, 48, 48)	0	10	0	0	0	0	0	0	0	0
fer0034186	(0, 0, 48, 48)	0	1	1	0	7	0	0	0	1	0
fer0034187	(0, 0, 48, 48)	4	0	0	3	1	0	0	0	2	0
fer0034188	(0, 0, 48, 48)	0	0	4	0	0	0	6	0	0	0
fer0034189	(0, 0, 48, 48)	0	10	0	0	0	0	0	0	0	0
fer0034190	(0, 0, 48, 48)	0	0	8	0	0	0	1	0	1	0
fer0034191	(0, 0, 48, 48)	6	0	2	0	0	0	0	0	2	0
fer0034192	(0, 0, 48, 48)	9	0	0	1	0	0	0	0	0	0
fer0034193	(0, 0, 48, 48)	1	0	2	2	4	0	0	0	1	0
fer0034194	(0, 0, 48, 48)	0	10	0	0	0	0	0	0	0	0
fer0034195	(0, 0, 48, 48)	0	0	5	0	0	0	4	0	1	0
fer0034196	(0, 0, 48, 48)	6	3	0	0	0	0	0	0	1	0
fer0034197	(0, 0, 48, 48)	8	0	0	0	2	0	0	0	0	0
fer0034198	(0, 0, 48, 48)	0	9	0	0	0	0	0	0	1	0
fer0034199	(0, 0, 48, 48)	7	0	1	0	0	0	0	1	1	0
fer0034200	(0, 0, 48, 48)	0	10	0	0	0	0	0	0	0	0
fer0034201	(0, 0, 48, 48)	0	10	0	0	0	0	0	0	0	0
fer0034202	(0, 0, 48, 48)	0	9	0	1	0	0	0	0	0	0
fer0034203	(0, 0, 48, 48)	0	0	0	8	0	0	1	1	0	0
fer0034204	(0, 0, 48, 48)	7	0	0	2	1	0	0	0	0	0
fer0034205	(0, 0, 48, 48)	1	0	3	0	0	0	6	0	0	0
fer0034206	(0, 0, 48, 48)	9	0	0	0	0	0	0	0	1	0
fer0034207	(0, 0, 48, 48)	8	0	0	1	0	0	0	0	1	0
fer0034208	(0, 0, 48, 48)	0	0	1	3	0	1	5	0	0	0
fer0034209	(0, 0, 48, 48)	8	0	1	0	1	0	0	0	0	0
fer0034210	(0, 0, 48, 48)	5	0	0	0	0	0	2	1	2	0
fer0034211	(0, 0, 48, 48)	0	0	10	0	0	0	0	0	0	0
fer0034212	(0, 0, 48, 48)	9	0	0	0	0	0	0	0	1	0
fer0034213	(0, 0, 48, 48)	0	10	0	0	0	0	0	0	0	0
fer0034214	(0, 0, 48, 48)	0	9	0	0	0	0	0	1	0	0
fer0034215	(0, 0, 48, 48)	0	10	0	0	0	0	0	0	0	0
fer0034216	(0, 0, 48, 48)	8	0	0	0	1	0	0	0	1	0
fer0034217	(0, 0, 48, 48)	2	0	0	3	2	0	0	0	3	0
fer0034218	(0, 0, 48, 48)	0	0	10	0	0	0	0	0	0	0
fer0034219	(0, 0, 48, 48)	9	0	0	1	0	0	0	0	0	0
fer0034220	(0, 0, 48, 48)	1	0	0	7	0	0	0	0	2	0
fer0034221	(0, 0, 48, 48)	0	10	0	0	0	0	0	0	0	0
fer0034222	(0, 0, 48, 48)	0	9	0	1	0	0	0	0	0	0
fer0034223	(0, 0, 48, 48)	0	10	0	0	0	0	0	0	0	0
fer0034224	(0, 0, 48, 48)	0	0	9	0	0	0	1	0	0	0
fer0034225	(0, 0, 48, 48)	1	0	0	1	7	1	0	0	0	0
[truncated: 1,573 more rows]
